# Supplementary material for: Understanding genetic diversity in drought-adaptive hybrid parental lines in pearl millet
Source: PLoS One. 2024 Feb 23;19(2):e0298636. doi: 10.1371/journal.pone.0298636 (PMC10890771; doi:10.1371/journal.pone.0298636)
Supplement: S1 Table — (XLSX) [file pone.0298636.s006.xlsx]

## Sheet: S1 Table
S1 Table. List of 110 Hybrid parental genotypes along with line code used for Genotyping (GBS) and Field Evaluation during Rainy 2020 and Rainy 2021 under Drought-prone ecology (A1 Zone)
Sr No	Line code	Geno Numeric Code	BMS code/ Designated code	Pedigree	Genotypic Information	Phenotypic Information
1	A1/B1	14	ICMB 843-22	Selection from KSU line BKM 2068	YES	YES
2	A2/B2	27	ICMB 04999	(EBC-S1-40-2-2-1 x B-bulk)-25-B-B	YES	YES
3	A3/B3	36	ICMB 93333	(843B x ICMPS 900-9-3-8-2)-21-8-4	YES	YES
4	A4/B4	45	ICMB 97111	HTBC HS-48-B-1-1-1-1	YES	YES
5	A5/B5	55	ICMB 07222	(D2BLN/95-262 x EEBC C1-3)-12-B-1-B-B-4	YES	YES
6	A6/B6	66	ICMB 13666	IC-CZBC-C0-166-2-1-3-B	YES	YES
7	A7/B7	77	ICMB 10222	(ICMB 01888 x ICMB 01222)-15-2-B-2-3	YES	YES
8	A8/B8	88	ICMB 08333	[ICMB 97444 x (843B x 405B)-4]-1-2-B-B-B	YES	YES
9	A12/B12	99	ICMB 94555	[{{843B x (843B x 700651)}-11-1-2-B x 1163B} x (ICMB 89111 x ICMB 88004)]-5-3	YES	YES
10	A25/B25	15	ICMB 11111	[EBC-GEN-S1-40-2-2-1 x B-bulk]-19-B-B-2-B-B-3	YES	NO
11	A26/B26	19	ICMB 11222	(ICMB 95444 x ICMB 93333)-24-2-B-2-B	YES	YES
12	A27/B27	1	ICMB 11777	[ICMB 97444 x (843B x 405B)-4]-1 -2-B-B-B-B	YES	YES
13	A17/B17	20	ICMB 09444	EEDBC S1-465-3-2-5-5	YES	YES
14	A13/B13	21	ICMB 96555	(SPF3/S91-5 x ARD early bulk)-2-3-3	YES	YES
15	A23/B23	22	ICMB 09222	[ICMB 99555 x {78-7088/3/SER3 AD//B282/(3/4)EB x PBLN/S95-359}-10-2-B-2]-18-3-B-B-B-B	YES	YES
16	A11/B11	23	ICMB 89111	[843B x (GNS x SS-48-40-4)-1-9-8]-30-B-B-1	YES	YES
17	A9/B9	24	ICMB 97333	ICMB 97333	YES	YES
18	A19/B19	25	ICMB 05444	(HTBLN/95-98 x ICMB 89111)-8-B	YES	YES
19	A20/B20	26	ICMB 05999	(HTBLN/95-98 x ICMB 89111)-1-B-B-1	YES	YES
20	A28/B28	28	ICMB 13555	(EEDBC S1-425-2-1-2-3-B-1-B-7-1 x B-bulk (3981-4011/S06 G1))-2-2-3	YES	YES
21	A29/B29	29	ICMB 14111	(HTBLN/95-98 x ICMB 89111)-8-B-B-B-B-2-B	YES	YES
22	A10/B10	30	ICMB 15111	[(843B x ICMPS 900-9-3-2-2)-41-2-5-5 S2-34-1-2-1-1 x B-bulk]-18-B-B	YES	YES
23	A31/B31	31	ICMB 17333	[[{ICMV 88908-11-12-3-2-B x B-bulk)-8-B-3 x {(843B x ICMPS 900-9-3-2-2)-41-2-5-5 S2-34-1-2-1-1 x B-bulk}-5-B-B]-11-1-1-B-B x ICMB 04111]-127-1-3-4	YES	YES
24	A16/B16	32	ICMB 98444	(BSECBPT/91-40 x SPF3/S91-529)-12-1-1-5	YES	YES
25	A18/B18	33	ICMB 00333	(BSECBPT/91-40 x SPF3/S91-529)-12-1-1-7-1	YES	YES
26	A24/B24	9	ICMB 10111	[(D2BLN/95-93 x SPF1/K95-3213-20)-10 x (91777B x HHVBC)]-7-B-1-B-B-2-B	YES	YES
27	A32/B32	34	K19/316/318	(ICMB 03111 x {(MC 94 S1-34-1-B x HHVBC)-16-2-1-1-1-1-B-B-5 x (MC 94 S1-34-1-B x HHVBC)-10-4-1-2-1-B-B-1-30-2-4-2-1)-4-2-3-3	YES	YES
28	A35/B35	10	K19/466/467	(ICMB 03777 x {(MC 94 S1-34-1-B x HHVBC)-16-2-1-1-1-1-B-B-5 x (MC 94 S1-34-1-B x HHVBC)-10-4-1-2-1-B-B-1-30-2-4-3-1)-21-4-1-1-B-1	YES	NO
29	A36/B36	35	K19/474/475	IP 7846-6-3-1-3-3	YES	NO
30	A22/B22	37	ICMB 08666	[(D2BLN/95-93 x SPF1/K95-3213-20)-10 x (91777B x HHVBC)]-7-B-1-B-B-4-B-1	YES	YES
31	A21/B21	38	ICMB 08444	HHVBC II D2 HS-410-1-2-4-1-3-B-2-2-3-2	YES	YES
32	A34/B34	39	ICMB 13444	[(D2BLN/95-93 x SPF1/K95-3213-20)-10 x (91777B x HHVBC)]-7-B-1-B-B-4-B-B-B-B-2	YES	YES
33	A14/B14	40	ICMB 96666	(SPF3/S91-327 x SPF3/S91-5)-6-2-3	YES	YES
34	A30/B30	41	ICMB 16444	(ICMB 04888 x ICMB 00444)-7-1-3-2	YES	YES
35	A33/B33	42	ICMB 06555	[{{{843B x (843B x 700651)-11-1-2-B} x 1163B} x ICMB 89111x ICMB 88005)}-27+ x B-bulk]-3-B-B-10	YES	NO
36	A15/B15	2	ICMB 88004	Togo-11-5-2 selection	YES	YES
37	A37/B37	3	ICMB 92777	[843B x (ICMPS 500-4-4-3 x ICMPS 1800-3-1-2-C3-4)]-7-1-3	YES	YES
38	A38/B38	4	ICMB 97444	DMR1 S2-133-1-2-4-B	YES	NO
39	A39/B39	5	ICMB 07777	{ICMB 99555 x [(78-7088/3/SER3 AD//B282/(3/4 EB) x PBLN/S95-359)-19-5-B-B]}-13-2-B-B-B-B	YES	NO
40	A40/B40	6	ICMB 98555	{[(81B x SRL 53-1) x 843B]-3-5-2 x (843B x 834B)-25-B-B-1}-84-5-B-B	YES	YES
41	A41/B41	7	ICMB 96222	[{26B x (81B x SRL 50-1)}-1-1-2 x 852B]-69-1-1	YES	NO
42	R1	43	ICMR 100377	(MRC S1-97-3-4-B-B-1-B-1-BxMRC S1-340-1-3-3-2-B-B-1)-2-B	YES	Yes
43	R2	11	ICMR 100378	((EERC-HS-22)-47-2xMRC HS-91-2-3-3-B-B-B-8-B-B-B-B-2)-1-B	YES	NO
44	R3	12	ICMR 100379	(MRC HS-86-1-1-5-B-B-B-B-B x MRC HS-225-3-5-2-B-B-B-B-B)-24	YES	Yes
45	R4	44	ICMR 100380	MRC S1-340-1-3-2-B-4-B-B-B-B-B-1-B	YES	Yes
46	R5	13	ICMR 100381	MRC HS-91-2-3-3-B-B-B-8-B-B-B-B-1-B	YES	Yes
47	R6	46	ICMR 100382	ICMR 312 S1-17-3-2-1-3-B-B-B-B-B	YES	NO
48	R7	47	ICMR 100383	MRC HS-130-2-2-1-B-B-1-B-B-B-B-1-B-B	YES	Yes
49	R8	48	ICMR 100384	(EERC-HS-23)-3-1-4	YES	NO
50	R9	49	ICMR 100385	MRC HS-170-3-5-2-B-B-2-B-B-B-1	YES	Yes
51	R10	50	ICMR 100386	(EERC-HS-8)-B-5-1-1-1	YES	Yes
52	R11	51	ICMR 100387	MRC S1-155-4-3-B-B-B-B-1-B-B	YES	Yes
53	R12	52	ICMR 100225	MRC S1-155-4-3-B-B-B-B-1-B-B-1	YES	Yes
54	R13	53	RIB 3135/18	RIB 3135/18	YES	Yes
55	R14	54	ICMR 100389	(EERC-HS-6)-B-12-1-1-3-B	YES	NO
56	R15	56	ICMR 100390	(MRC S1-4-1-3-B-B-B-1x(20275-20291))-2-4-6-4	YES	Yes
57	R16	57	ICMR 100388	LaGrap C2-S1-38-2-1-1-1-B-B	YES	NO
58	R17	58	MS R1	(MRC HS-176-2-2-1-B-B-2-1-BxMRC S1-54-2-3-B-B-1-B-B-1xMRC S1-97-3-4-B-B-1-B-1-B)-1-B	YES	Yes
59	R18	59	MS R2	(MRC S1-340-1-3-3-2-B-B-1x(EERC-HS-22)-47-2)-4-B	YES	NO
60	R19	60	MS R3	((EERC-HS-22)-47-2xMRC HS-91-2-3-3-B-B-B-8-B-B-B-B-2)-2-B	YES	NO
61	R20	61	MS R4	(MRC HS-176-2-2-1-B-B-2-1-BxMRC S1-54-2-3-B-B-1-B-B-1x(RCB-2-S1-43-1-2 × MRC)-B-2-1-B-B)-2-B	YES	NO
62	R21	62	MS R5	(MRC HS-176-2-2-1-B-B-2-1-BxMRC S1-54-2-3-B-B-1-B-B-1xMRC HS-91-2-3-3-B-B-B-8-B-B-B-B-2)-2-B	YES	Yes
63	R22	63	MS R6	((EERC-HS-34)-B-5-2-1-2xMRC HS-176-2-2-1-B-B-2-1-BxMRC S1-54-2-3-B-B-1-B-B-1)-1-B	YES	Yes
64	R23	64	MS R7	(MRC HS-86-1-1-5-B-B-B-B-BxMRC S1-54-2-3-B-B-1-B-B-1x(EERC-HS-34)-B-5-2-1-2)-3-B	YES	NO
65	R24		MS R8	(MRC S1-97-3-4-B-B-1-B-1-BxMRC S1-340-1-3-3-2-B-B-1)-2-B	NO	Yes
66	R25	65	MS R9	(MRC S1-97-3-4-B-B-1-B-1-BxMRC HS-176-2-2-1-B-B-2-1-BxMRC S1-54-2-3-B-B-1-B-B-1)-1-B	YES	Yes
67	R26	67	MS R10	(MRC S1-155-4-3-B-B-B-B-1-B-Bx(20275-20291))-14-1-2-2-B	YES	NO
68	R27	68	MS R11	(MRC S1-4-1-3-B-B-B-1x(20275-20291))-1-1-6-4-B	YES	Yes
69	R28	69	MS R12	(MRC S1-4-1-3-B-B-B-1x(20275-20291))-2-4-6-4-B	YES	Yes
70	R29	70	MS R13	(MRC HS-130-2-2-1-B-B-1-B-B-B-B-1-Bx(20275-20291))-7-4-3-5-B	YES	NO
71	R30	71	MS R14	(MRC HS-86-1-1-2-B-B-2-B-B-1x(20275-20291))-9-4-6-1-B	YES	NO
72	R31	72	MS R15	MRC S1-340-1-3-3-2-B-B-1x(EERC-HS-22)-47-2-3-B	YES	Yes
73	R32	73	MS R16	(EERC-HS-22)-47-2xMRC HS-91-2-3-3-B-B-B-8-B-B-B-B-2-1-B	YES	Yes
74	R33	74	MS R17	MRC HS-91-2-3-3-B-B-B-8-B-B-B-B-2xMRC S1-97-3-4-B-B-1-B-1-B-3-B	YES	NO
75	R34	75	MS R18	MRC HS-86-1-1-5-B-B-B-B-BxMRC S1-54-2-3-B-B-1-B-B-1xMRC S1-340-1-3-3-2-B-B-1-2-B	YES	Yes
76	R35	76	MS R19	MRC HS-86-1-1-5-B-B-B-B-BxMRC S1-54-2-3-B-B-1-B-B-1x(EERC-HS-34)-B-5-2-1-2-2-B	YES	Yes
77	R36	78	MS R20	(1305 x RIB 215-23)-11-1-4-2-B	YES	Yes
78	R37	79	MS R21	(1305 x RIB 494)-3-1-1-3-B	YES	Yes
79	R38	80	MS R22	(1305 x RIB 494)-19-1-3-1-B	YES	Yes
80	R39	81	MS R23	(BSEC-TCP x RIB 205-214)-16-1-1-3-B	YES	Yes
81	R40	82	MS R24	(BSEC-TCP x RIB 215-23)-11-2-3-2-B	YES	NO
82	R41	83	MS R25	(BSEC-TCP x RIB 215-23)-17-6-2-1-B	YES	Yes
83	R42	84	MS R26	(1305 x RIB 215-23)-8-2-1-2-B	YES	Yes
84	R43	85	MS R27	(RIB 185-194 x RIB 179-184)-5-8-2-1-3	YES	NO
85	R44	86	MS R28	(1305 x BSEC-TCP)-3-1-2-4-B	YES	Yes
86	R45	87	MS R29	(1305 x BSEC-TCP)-5-4-1-1-B	YES	Yes
87	R46	89	MS R30	(1305 x BSEC-TCP)-7-1-1-4-B	YES	Yes
88	R47	90	MS R31	(1305 x RIB 215-23)-3-5-2-4-B	YES	Yes
89	R48	91	MS R32	(1305 x RIB 179-184)-14-2-4-1-B	YES	Yes
90	R49	92	MS R33	(1305 x RIB 494)-6-1-3-4-B	YES	NO
91	R50	93	MS R34	(1305 x RIB 494)-10-2-1-2-B	YES	NO
92	R51	94	MS R35	(1305 x RIB 494)-19-2-4-3-B	YES	Yes
93	R52	95	MS R36	(BSEC-TCP x RIB 205-214)-2-1-4-5-B	YES	Yes
94	R53	96	MS R37	(BSEC-TCP x RIB 205-214)-6-3-3-3-B	YES	Yes
95	R54	97	MS R38	(BSEC-TCP x RIB 215-23)-8-5-1-2-B	YES	Yes
96	R55	98	MS R39	(HTP 92-80 x RIB 205-214)-3-2-1-2-B	YES	Yes
97	R56	100	MS R40	(RIB 205-214 x RIB 185-194)-16-1-2-2-B	YES	Yes
98	R57	101	H 77/833-2	H 77/833-2	YES	Yes
99	R58	102	ICMR 356	ICMR 356	YES	NO
100	R59	103	HPR1	[(MRC HS-86-1-1-5-B-B-B-B-B x MRC S1-9-2-2-B-B-2-B-B)-10 x ICMV 221 S1 - 366-1]-3-1-2-1	YES	Yes
101	R60	104	HPR2	[(MRC HS-86-1-1-5-B-B-B-B-B x MRC S1-9-2-2-B-B-2-B-B)-10 x ICMV 221 S1 - 366-1]-9-1-2-1	YES	Yes
102	R61	105	HPR3	[ICMR 12555 x ICMV 221 S1 - 366-1]-2-2-1-1	YES	Yes
103	R62	106	HPR4	ICTP 8203 S1-84-12-1-1	YES	Yes
104	R63	107	HPR5	[AIMP 92901 S1-15-1-2-3-B-2-B-13-3-1 x ICMR 12555]-3-2-1-1	YES	Yes
105	R64	108	HPR6	[(EERC-HS-23)-31-1-2 x ICMR 12555]-3-1-2-1	YES	Yes
106	R65	109	HPR7	ICTP 8203 S1-55-3-1-1-B-1	YES	Yes
107	R66	16	HPR8	[ICMR 12555 x EEBC S1-17-7-1-3]-1-1-1-1	YES	Yes
108	R67	17	HPR9	[ICMR 12555 x ICTP 8203 S1-505-2-1-2-1]-7-1-1-1	YES	Yes
109	R68	18	HPR10	[ICMR 12555 x IP 10394 S1-4-4-1]-4-2-1-1	YES	Yes
110	R69	8	ICMR 14888	ICMS 8511 S1-17-2-1-1-4-1-B-3-2-3-2-B-1-1-B	YES	Yes
