# Supplementary material for: Understanding genetic diversity in drought-adaptive hybrid parental lines in pearl millet
Source: PLoS One. 2024 Feb 23;19(2):e0298636. doi: 10.1371/journal.pone.0298636 (PMC10890771; doi:10.1371/journal.pone.0298636)
Supplement: S2 Table — (XLSX) [file pone.0298636.s007.xlsx]

## Sheet: S2 Table
S2 Table. Details regarding experimental sites and hybrid parental trials as different sets
Location Trial	CAZRI (Jodhapur)		CCSHAU (Hisar)		SKNAU (Durgapura, Jaipur)		SKRAU (Bikaner)		Hytech Seeds (Alwar)
	Rainy 2020	Rainy 2021	Rainy 2020	Rainy 2021	Rainy 2020	Rainy 2021	Rainy 2020	Rainy 2021	Rainy 2020	Rainy 2021		TPT: Test parental trial
TPT-1	√	√	√	√	√	√	√					√ (trial conducted)
TPT-2	√		√		√
TPT-3				√		√				√
Sr No	BMS code/ Designated code	Line code	Trial (set)
1	ICMB 843-22	A1/B1	Parental trial in TPT-1 Rainy 2020 & 2021 (RCB design with 4m length 2 rows ×2 replication)
2	ICMB 04999	A2/B2
3	ICMB 93333	A3/B3
4	ICMB 97111	A4/B4
5	ICMB 07222	A5/B5
6	ICMB 13666	A6/B6
7	ICMB 10222	A7/B7
8	ICMB 08333	A8/B8
9	ICMB 97333	A9/B9
10	ICMB 15111	A10/B10
11	ICMB 89111	A11/B11
12	ICMB 92777	CKB-1 (B37)
13	ICMB 98555	CKB-2 (B40)
14	ICMR 100377	R1
15	ICMR 100379	R3
16	ICMR 100380	R4
17	ICMR 100381	R5
18	ICMR 100383	R7
19	ICMR 100385	R9
20	ICMR 100386	R10
21	ICMR 100387	R11
22	ICMR 100225	R12
23	RIB 3135/18	R13
24	ICMR 100390	R15
25	HPR1	R59
26	HPR2	R60
27	H 77 (Rline HHB 67)	CKR-1 (R57)
28	ICMR 14888	CKR-2 (R69)
29	ICMB 94555	A12/B12	Parental trial in TPT-2 Rainy 2020 (RCB design with 4m length 2 rows x 2 replication)
30	ICMB 96555	A13/B13
31	ICMB 96666	A14/B14
32	ICMB 88004	A15/B15
33	ICMB 98444	A16/B16
34	ICMB 09444	A17/B17
35	ICMB 00333	A18/B18
36	ICMB 05444	A19/B19
37	ICMB 05999	A20/B20
38	ICMB 08444	A21/B21
39	ICMB 08666	A22/B22
40	ICMB 09222	A23/B23
	ICMB 04999	A2/B2
41	ICMB 10111	A24/B24
	ICMB 10222	A7/B7
42	ICMB 11111	A25/B25
43	ICMB 11222	A26/B26
44	ICMB 11777	A27/B27
45	ICMB 13555	A28/B28
	ICMB 13666	A6/B6
46	ICMB 14111	A29/B29
47	ICMB 16444	A30/B30
48	ICMB 17333	A31/B31
49	K19/318	A32/B32
	ICMB 92777	CKB-1 (B37)
	ICMB 98555	CKB-2 (B40)
50	HPR3	R61
51	HPR5	R63
52	HPR6	R64
53	HPR8	R66
54	HPR9	R67
55	HPR10	R68
56	HPR4	R62
57	HPR7	R65
	H 77 (Rline HHB 67)	CKR-1 (R57)
	ICMR 14888	CKR-2 (R69)
58	MS R1	R17	Parental trial in TPT-3 Rainy 2021 (LAT design with 4m length 2 rows x 2 replication)
59	MS R5	R21
60	MS R6	R22
61	MS R8	R24
62	MS R9	R25
63	MS R11	R27
64	MS R12	R28
65	MS R15	R31
66	MS R16	R32
67	MS R18	R34
68	MS R19	R35
69	MS R20	R36
70	MS R21	R37
71	MS R22	R38
72	MS R23	R39
73	MS R25	R41
74	MS R26	R42
75	MS R28	R44
76	MS R29	R45
77	MS R30	R46
78	MS R31	R47
79	MS R32	R48
80	MS R35	R51
81	MS R36	R52
82	MS R37	R53
83	MS R38	R54
84	MS R39	R55
85	MS R40	R56
	ICMB 04999	A2/B2
	ICMB 97111	A4/B4
	H 77	CKR-1 (R57)
	ICMR 14888	CKR-2 (R69)
86	ICMR 1202	CKR-3 (R70)
	ICMB 92777	CKB-1 (B37)
	ICMB 98555	CKB-2 (B40)
87	ICMB 98222	CKB-3 (B42)
