# Supplementary material for: Understanding genetic diversity in drought-adaptive hybrid parental lines in pearl millet
Source: PLoS One. 2024 Feb 23;19(2):e0298636. doi: 10.1371/journal.pone.0298636 (PMC10890771; doi:10.1371/journal.pone.0298636)
Supplement: S3 Table — (XLSX) [file pone.0298636.s008.xlsx]

## Sheet: S3 Table
S3 Table. Number of single nucleotide polymorphisms (SNPs) detected and distance between SNP markers obtained from genotyping-by-sequencing of 109 genotypes.
Chromosome	Chromosome length (kb)	Number of markers on Chromosome	Average distance between SNP markers on chromosome (Kb)	Maximum distance between SNP markers on chromosome (Kb)	Average number of markers per Mb
1	275461	2737	100.68	3808.09	9.93607
2	242856	3227	75.281	3403.09	13.2877
3	300773	2606	115.46	3926.88	8.66434
4	191670	1768	108.472	3932.84	9.2242
5	158274	2455	64.4964	6552.73	15.5111
6	239416	1740	137.675	4658.48	7.26768
7	223178	1939	79.3589	2371.89	12.6075
Total	1.63163e+06	16472
Average	233090	2353.14	94.883	4093.43	10.9284
