# Supplementary material for: Understanding genetic diversity in drought-adaptive hybrid parental lines in pearl millet
Source: PLoS One. 2024 Feb 23;19(2):e0298636. doi: 10.1371/journal.pone.0298636 (PMC10890771; doi:10.1371/journal.pone.0298636)
Supplement: S4 Table — MaF = Major allele frequency, MAF = Minor allele frequency, He = Heterozygosity. (XLSX) [file pone.0298636.s009.xlsx]

## Sheet: S4 Table
S4 Table. Chromosome-wise marker frequency for 109 Hybrid parental lines based on 16472 SNP markers
Chromosome	Average of MaF	Average of MAF	Average of He
1	0.7642	0.2358	0.0287
2	0.7587	0.2413	0.0291
3	0.7497	0.2503	0.0317
4	0.7545	0.2455	0.031
5	0.7495	0.2505	0.0287
6	0.7624	0.2376	0.033
7	0.7579	0.2421	0.0376
Mean	0.7566	0.2434	0.031
MaF = Major allele frequency, MAF = Minor allele frequency, He = Heterozygosity
