# Supplementary material for: Understanding genetic diversity in drought-adaptive hybrid parental lines in pearl millet
Source: PLoS One. 2024 Feb 23;19(2):e0298636. doi: 10.1371/journal.pone.0298636 (PMC10890771; doi:10.1371/journal.pone.0298636)
Supplement: S5 Table — (XLSX) [file pone.0298636.s010.xlsx]

## Sheet: S5 Table
S5 Table. Summary of 16, 472 SNP markers used genotyping 109 hybrid parental lines
Sr No.	Site Name	Chromosome	Number of Taxa	Refrence Allele	Alternate allele	Major Allele	Major Allele Gametes	Major Allele Frequency	Minor Allele	Minor Allele Gametes	Minor Allele Frequency	Proportion Heterozygous
0	S1_8204	1	109	T	A	T	118	0.541284	A	100	0.458716	0.0733945
1	S1_17927	1	109	T	G	T	203	0.931193	G	15	0.0688073	0.0458716
2	S1_54688	1	109	A	G	A	164	0.752294	G	54	0.247706	0.0366972
3	S1_124037	1	109	G	T	G	148	0.678899	T	70	0.321101	0.0733945
4	S1_132804	1	109	T	C	T	192	0.880734	C	26	0.119266	0.0183486
5	S1_132822	1	109	C	T	C	184	0.844037	T	34	0.155963	0.0366972
6	S1_145529	1	109	G	A	G	207	0.949541	A	11	0.0504587	0.00917431
7	S1_186955	1	109	G	T	G	179	0.821101	T	39	0.178899	0.00917431
8	S1_186964	1	109	C	T	C	136	0.623853	T	82	0.376147	0.0550459
9	S1_186994	1	109	C	T	C	201	0.922018	T	17	0.0779817	0.00917431
10	S1_249905	1	109	A	G	A	158	0.724771	G	60	0.275229	0.0550459
11	S1_249907	1	109	G	C	G	195	0.894495	C	23	0.105505	0.0642202
12	S1_249967	1	109	G	C	G	176	0.807339	C	42	0.192661	0.0550459
13	S1_249977	1	109	T	C	T	197	0.90367	C	21	0.0963303	0.0458716
14	S1_249979	1	109	T	A	T	197	0.90367	A	21	0.0963303	0.0458716
15	S1_261801	1	109	A	G	A	168	0.770642	G	50	0.229358	0.0366972
16	S1_299752	1	109	T	G	T	194	0.889908	G	24	0.110092	0
17	S1_340612	1	109	A	G	A	147	0.674312	G	71	0.325688	0.0458716
18	S1_343870	1	109	A	G	A	149	0.683486	G	69	0.316514	0.0642202
19	S1_343883	1	109	C	T	C	160	0.733945	T	58	0.266055	0.0366972
20	S1_343888	1	109	C	T	C	201	0.922018	T	17	0.0779817	0.00917431
21	S1_572237	1	109	G	A	G	146	0.669725	A	72	0.330275	0.0733945
22	S1_590248	1	109	G	A	G	115	0.527523	A	103	0.472477	0.0458716
23	S1_712090	1	109	A	G	A	179	0.821101	G	39	0.178899	0.0275229
24	S1_1696775	1	109	A	G	A	183	0.83945	G	35	0.16055	0.0458716
25	S1_1838804	1	109	G	A	G	153	0.701835	A	65	0.298165	0.0275229
26	S1_1838864	1	109	A	G	A	157	0.720183	G	61	0.279817	0.0275229
27	S1_1838875	1	109	A	G	A	184	0.844037	G	34	0.155963	0.0366972
28	S1_1838877	1	109	C	T	C	158	0.724771	T	60	0.275229	0.0183486
29	S1_1987717	1	109	C	T	C	204	0.93578	T	14	0.0642202	0.0917431
30	S1_1987740	1	109	C	G	C	204	0.93578	G	14	0.0642202	0.0917431
31	S1_1987769	1	109	C	T	C	190	0.87156	T	28	0.12844	0.0183486
32	S1_2052221	1	109	G	A	G	166	0.761468	A	52	0.238532	0.0366972
33	S1_2098774	1	109	C	A	C	178	0.816514	A	40	0.183486	0.0366972
34	S1_2098776	1	109	A	C	A	195	0.894495	C	23	0.105505	0.0642202
35	S1_2135390	1	109	C	T	C	179	0.821101	T	39	0.178899	0.0458716
36	S1_2175062	1	109	G	T	G	204	0.93578	T	14	0.0642202	0
37	S1_2175073	1	109	T	C	T	157	0.720183	C	61	0.279817	0.00917431
38	S1_2335904	1	109	A	T	A	197	0.90367	T	21	0.0963303	0.00917431
39	S1_2529588	1	109	T	C	T	202	0.926606	C	16	0.0733945	0.0183486
40	S1_2552693	1	109	C	T	C	141	0.646789	T	77	0.353211	0.0458716
41	S1_2552703	1	109	G	A	G	141	0.646789	A	77	0.353211	0.0458716
42	S1_2552772	1	109	G	A	G	160	0.733945	A	58	0.266055	0.0366972
43	S1_2552889	1	109	A	G	A	132	0.605505	G	86	0.394495	0.0366972
44	S1_2632500	1	109	A	G	A	201	0.922018	G	17	0.0779817	0.00917431
45	S1_2635188	1	109	C	T	C	203	0.931193	T	15	0.0688073	0.0642202
46	S1_2759873	1	109	C	T	C	193	0.885321	T	25	0.114679	0.00917431
47	S1_3527973	1	109	A	G	A	110	0.504587	G	108	0.495413	0.0366972
48	S1_3700045	1	109	G	T	G	204	0.93578	T	14	0.0642202	0
49	S1_3725902	1	109	G	A	G	114	0.522936	A	104	0.477064	0.0550459
50	S1_3725908	1	109	G	A	G	114	0.522936	A	104	0.477064	0.0550459
51	S1_3728550	1	109	C	T	C	187	0.857798	T	31	0.142202	0.0458716
52	S1_3791148	1	109	C	A	C	149	0.683486	A	69	0.316514	0.0275229
53	S1_3796729	1	109	C	T	C	187	0.857798	T	31	0.142202	0.0642202
54	S1_4499204	1	109	T	C	T	207	0.949541	C	11	0.0504587	0.00917431
55	S1_4499312	1	109	C	T	C	154	0.706422	T	64	0.293578	0.0366972
56	S1_4730553	1	109	G	C	G	205	0.940367	C	13	0.059633	0.00917431
57	S1_4853558	1	109	C	T	C	139	0.637615	T	79	0.362385	0.0458716
58	S1_4853591	1	109	G	A	G	153	0.701835	A	65	0.298165	0.0275229
59	S1_4853609	1	109	T	C	T	203	0.931193	C	15	0.0688073	0.0275229
60	S1_4858201	1	109	C	G	C	198	0.908257	G	20	0.0917431	0.0183486
61	S1_4858211	1	109	C	G	C	157	0.720183	G	61	0.279817	0.0825688
62	S1_4858265	1	109	T	A	T	124	0.568807	A	94	0.431193	0.0917431
63	S1_5238194	1	109	C	T	C	114	0.522936	T	104	0.477064	0.0550459
64	S1_5271727	1	109	G	A	G	169	0.775229	A	49	0.224771	0.0275229
65	S1_5574397	1	109	G	C	G	174	0.798165	C	44	0.201835	0.0366972
66	S1_5835946	1	109	C	T	C	190	0.87156	T	28	0.12844	0.0366972
67	S1_5835958	1	109	C	G	C	185	0.848624	G	33	0.151376	0.0275229
68	S1_5835990	1	109	G	C	G	145	0.665138	C	73	0.334862	0.0642202
69	S1_5836006	1	109	C	G	C	142	0.651376	G	76	0.348624	0.0550459
70	S1_5837256	1	109	T	A	T	125	0.573394	A	93	0.426606	0.0275229
71	S1_5837260	1	109	G	T	G	125	0.573394	T	93	0.426606	0.0275229
72	S1_5837288	1	109	G	T	G	201	0.922018	T	17	0.0779817	0.00917431
73	S1_5837291	1	109	G	T	G	201	0.922018	T	17	0.0779817	0.00917431
74	S1_5837292	1	109	A	T	A	201	0.922018	T	17	0.0779817	0.00917431
75	S1_6028808	1	109	A	G	A	134	0.614679	G	84	0.385321	0.0366972
76	S1_6028880	1	109	T	A	T	179	0.821101	A	39	0.178899	0.0275229
77	S1_6039126	1	109	T	C	T	187	0.857798	C	31	0.142202	0.0275229
78	S1_6039147	1	109	T	G	T	187	0.857798	G	31	0.142202	0.00917431
79	S1_6039184	1	109	G	A	G	134	0.614679	A	84	0.385321	0.0366972
80	S1_6061461	1	109	A	G	A	157	0.720183	G	61	0.279817	0.0458716
81	S1_6111123	1	109	T	C	T	121	0.555046	C	97	0.444954	0.00917431
82	S1_6231014	1	109	A	C	A	204	0.93578	C	14	0.0642202	0
83	S1_6231019	1	109	G	A	G	204	0.93578	A	14	0.0642202	0
84	S1_6235676	1	109	G	T	G	205	0.940367	T	13	0.059633	0.00917431
85	S1_6321197	1	109	C	A	C	168	0.770642	A	50	0.229358	0.0366972
86	S1_6321204	1	109	C	A	C	168	0.770642	A	50	0.229358	0.0366972
87	S1_6321208	1	109	A	C	A	111	0.509174	C	107	0.490826	0.0458716
88	S1_6321220	1	109	G	A	G	196	0.899083	A	22	0.100917	0.0366972
89	S1_6535908	1	109	G	C	G	112	0.513761	C	106	0.486239	0.0366972
90	S1_6982361	1	109	C	A	C	111	0.509174	A	107	0.490826	0.0642202
91	S1_6982469	1	109	G	T	G	193	0.885321	T	25	0.114679	0.00917431
92	S1_6982927	1	109	G	C	G	157	0.720183	C	61	0.279817	0.0458716
93	S1_6995729	1	109	G	T	G	204	0.93578	T	14	0.0642202	0.0183486
94	S1_6998105	1	109	C	A	C	169	0.775229	A	49	0.224771	0.0458716
95	S1_7165412	1	109	A	C	A	178	0.816514	C	40	0.183486	0.0183486
96	S1_7181143	1	109	C	T	C	165	0.756881	T	53	0.243119	0.0458716
97	S1_7181202	1	109	A	G	A	157	0.720183	G	61	0.279817	0.0458716
98	S1_7290017	1	109	T	C	T	189	0.866972	C	29	0.133028	0.0458716
99	S1_7290121	1	109	G	A	G	156	0.715596	A	62	0.284404	0.0917431
100	S1_7293826	1	109	G	C	G	193	0.885321	C	25	0.114679	0.0642202
101	S1_7481863	1	109	A	T	A	204	0.93578	T	14	0.0642202	0.0550459
102	S1_7481866	1	109	A	G	A	193	0.885321	G	25	0.114679	0.0458716
103	S1_7495130	1	109	G	A	G	201	0.922018	A	17	0.0779817	0.0458716
104	S1_7918451	1	109	A	G	A	207	0.949541	G	11	0.0504587	0.0275229
105	S1_8284750	1	109	G	A	G	189	0.866972	A	29	0.133028	0.0275229
106	S1_8287623	1	109	G	A	G	206	0.944954	A	12	0.0550459	0
107	S1_8292941	1	109	A	G	A	138	0.633028	G	80	0.366972	0.0733945
108	S1_8573365	1	109	T	C	T	155	0.711009	C	63	0.288991	0.0642202
109	S1_8790672	1	109	G	A	G	204	0.93578	A	14	0.0642202	0.0550459
110	S1_8803302	1	109	T	C	T	170	0.779817	C	48	0.220183	0.0183486
111	S1_8803345	1	109	A	G	A	201	0.922018	G	17	0.0779817	0.0275229
112	S1_8803347	1	109	G	A	G	151	0.692661	A	67	0.307339	0.0825688
113	S1_8965369	1	109	C	T	C	120	0.550459	T	98	0.449541	0.0733945
114	S1_8965395	1	109	A	C	A	148	0.678899	C	70	0.321101	0.0366972
115	S1_8965476	1	109	G	A	G	164	0.752294	A	54	0.247706	0.0183486
116	S1_8968162	1	109	C	A	C	185	0.848624	A	33	0.151376	0.0275229
117	S1_8968165	1	109	A	G	A	185	0.848624	G	33	0.151376	0.0275229
118	S1_9012839	1	109	G	A	G	127	0.582569	A	91	0.417431	0.0458716
119	S1_9058483	1	109	C	T	C	119	0.545872	T	99	0.454128	0.0642202
120	S1_9058504	1	109	G	C	G	191	0.876147	C	27	0.123853	0.0458716
121	S1_9058513	1	109	A	G	A	191	0.876147	G	27	0.123853	0.0458716
122	S1_9413603	1	109	A	G	A	192	0.880734	G	26	0.119266	0
123	S1_9737459	1	109	C	A	C	188	0.862385	A	30	0.137615	0.0183486
124	S1_9741384	1	109	T	C	T	182	0.834862	C	36	0.165138	0.0366972
125	S1_9768161	1	109	T	C	T	158	0.724771	C	60	0.275229	0.0366972
126	S1_9768203	1	109	A	T	A	202	0.926606	T	16	0.0733945	0.0550459
127	S1_10055075	1	109	A	C	A	200	0.917431	C	18	0.0825688	0.0183486
128	S1_10055076	1	109	T	C	T	200	0.917431	C	18	0.0825688	0.0183486
129	S1_10055205	1	109	T	C	T	185	0.848624	C	33	0.151376	0.0275229
130	S1_10056365	1	109	G	A	G	132	0.605505	A	86	0.394495	0.0366972
131	S1_10056366	1	109	T	A	T	132	0.605505	A	86	0.394495	0.0366972
132	S1_10056379	1	109	T	C	T	132	0.605505	C	86	0.394495	0.0366972
133	S1_10056383	1	109	T	C	T	132	0.605505	C	86	0.394495	0.0366972
134	S1_10257140	1	109	C	G	C	207	0.949541	G	11	0.0504587	0.00917431
135	S1_10982279	1	109	G	T	G	191	0.876147	T	27	0.123853	0.0825688
136	S1_11310440	1	109	G	A	G	194	0.889908	A	24	0.110092	0.0366972
137	S1_11310468	1	109	G	A	G	192	0.880734	A	26	0.119266	0.0550459
138	S1_11426288	1	109	C	T	C	111	0.509174	T	107	0.490826	0.0458716
139	S1_11466125	1	109	G	A	G	184	0.844037	A	34	0.155963	0.0366972
140	S1_11978635	1	109	A	C	A	183	0.83945	C	35	0.16055	0.0275229
141	S1_12262959	1	109	T	G	T	151	0.692661	G	67	0.307339	0.0825688
142	S1_12486113	1	109	A	G	A	131	0.600917	G	87	0.399083	0.00917431
143	S1_12677766	1	109	T	G	T	120	0.550459	G	98	0.449541	0.0366972
144	S1_12677836	1	109	G	T	G	164	0.752294	T	54	0.247706	0.0550459
145	S1_12813588	1	109	A	G	A	191	0.876147	G	27	0.123853	0.00917431
146	S1_12813619	1	109	A	C	A	188	0.862385	C	30	0.137615	0
147	S1_12813620	1	109	T	A	T	188	0.862385	A	30	0.137615	0
148	S1_12813622	1	109	C	T	C	188	0.862385	T	30	0.137615	0
149	S1_12813623	1	109	A	T	A	188	0.862385	T	30	0.137615	0
150	S1_12813624	1	109	T	A	T	188	0.862385	A	30	0.137615	0
151	S1_12813625	1	109	C	A	C	188	0.862385	A	30	0.137615	0
152	S1_12813656	1	109	C	T	C	188	0.862385	T	30	0.137615	0
153	S1_13174995	1	109	G	T	G	164	0.752294	T	54	0.247706	0.0366972
154	S1_13175019	1	109	A	G	A	157	0.720183	G	61	0.279817	0.0458716
155	S1_13175052	1	109	T	C	T	175	0.802752	C	43	0.197248	0.0275229
156	S1_13276499	1	109	A	G	A	197	0.90367	G	21	0.0963303	0.0275229
157	S1_13318189	1	109	C	G	C	157	0.720183	G	61	0.279817	0.0458716
158	S1_13318217	1	109	T	A	T	126	0.577982	A	92	0.422018	0.0366972
159	S1_13685935	1	109	G	T	G	184	0.844037	T	34	0.155963	0
160	S1_14466623	1	109	A	T	A	154	0.706422	T	64	0.293578	0.0917431
161	S1_14466706	1	109	A	G	A	201	0.922018	G	17	0.0779817	0.0825688
162	S1_14466768	1	109	C	G	C	152	0.697248	G	66	0.302752	0.0550459
163	S1_14541265	1	109	C	T	C	178	0.816514	T	40	0.183486	0.0366972
164	S1_15621958	1	109	A	G	A	204	0.93578	G	14	0.0642202	0
165	S1_16301268	1	109	T	C	T	206	0.944954	C	12	0.0550459	0.0366972
166	S1_16301291	1	109	A	C	A	195	0.894495	C	23	0.105505	0.0458716
167	S1_16301308	1	109	G	T	G	135	0.619266	T	83	0.380734	0.0642202
168	S1_17208133	1	109	T	C	T	148	0.678899	C	70	0.321101	0.0917431
169	S1_17429179	1	109	T	A	T	200	0.917431	A	18	0.0825688	0.0183486
170	S1_17430951	1	109	T	G	T	202	0.926606	G	16	0.0733945	0.0183486
171	S1_17430952	1	109	C	A	C	202	0.926606	A	16	0.0733945	0.0183486
172	S1_17430953	1	109	A	G	A	202	0.926606	G	16	0.0733945	0.0183486
173	S1_17430954	1	109	G	A	G	202	0.926606	A	16	0.0733945	0.0183486
174	S1_17468597	1	109	G	T	G	207	0.949541	T	11	0.0504587	0.0642202
175	S1_17478442	1	109	G	A	G	188	0.862385	A	30	0.137615	0.0183486
176	S1_18392869	1	109	G	A	G	199	0.912844	A	19	0.087156	0.00917431
177	S1_18392872	1	109	G	A	G	132	0.605505	A	86	0.394495	0.0366972
178	S1_18393604	1	109	C	T	C	194	0.889908	T	24	0.110092	0.0183486
179	S1_18393621	1	109	G	A	G	170	0.779817	A	48	0.220183	0.0550459
180	S1_18454299	1	109	A	G	A	206	0.944954	G	12	0.0550459	0.0917431
181	S1_18470993	1	109	G	T	G	179	0.821101	T	39	0.178899	0.0275229
182	S1_18604372	1	109	C	T	C	191	0.876147	T	27	0.123853	0.0275229
183	S1_18629123	1	109	G	A	G	183	0.83945	A	35	0.16055	0.0642202
184	S1_18629150	1	109	C	T	C	192	0.880734	T	26	0.119266	0.0733945
185	S1_18922725	1	109	T	A	T	184	0.844037	A	34	0.155963	0.0183486
186	S1_18922753	1	109	C	G	C	206	0.944954	G	12	0.0550459	0.0183486
187	S1_18923353	1	109	G	C	G	154	0.706422	C	64	0.293578	0.0733945
188	S1_19303835	1	109	T	A	T	204	0.93578	A	14	0.0642202	0
189	S1_19409338	1	109	G	A	G	173	0.793578	A	45	0.206422	0.0275229
190	S1_19815827	1	109	A	G	A	186	0.853211	G	32	0.146789	0.0183486
191	S1_19842701	1	109	T	A	T	186	0.853211	A	32	0.146789	0.0366972
192	S1_19842812	1	109	A	G	A	120	0.550459	G	98	0.449541	0.0550459
193	S1_20403916	1	109	G	C	G	134	0.614679	C	84	0.385321	0.0366972
194	S1_20403941	1	109	T	A	T	139	0.637615	A	79	0.362385	0.0458716
195	S1_20403989	1	109	G	C	G	117	0.536697	C	101	0.463303	0.0458716
196	S1_20595037	1	109	A	C	A	110	0.504587	C	108	0.495413	0.0733945
197	S1_20595050	1	109	G	A	G	205	0.940367	A	13	0.059633	0.00917431
198	S1_21402904	1	109	T	G	T	204	0.93578	G	14	0.0642202	0.0550459
199	S1_21482563	1	109	C	T	C	198	0.908257	T	20	0.0917431	0.0183486
200	S1_21488243	1	109	C	A	C	198	0.908257	A	20	0.0917431	0
201	S1_21530463	1	109	C	T	C	184	0.844037	T	34	0.155963	0.0366972
202	S1_21530705	1	109	G	A	G	181	0.830275	A	37	0.169725	0.0458716
203	S1_21622657	1	109	C	A	C	155	0.711009	A	63	0.288991	0.0458716
204	S1_21622671	1	109	T	A	T	141	0.646789	A	77	0.353211	0.0458716
205	S1_21639196	1	109	G	T	G	183	0.83945	T	35	0.16055	0.00917431
206	S1_21639220	1	109	C	T	C	142	0.651376	T	76	0.348624	0.0183486
207	S1_21663767	1	109	T	C	T	199	0.912844	C	19	0.087156	0.0825688
208	S1_21663782	1	109	C	T	C	199	0.912844	T	19	0.087156	0.0825688
209	S1_21734090	1	109	G	T	G	179	0.821101	T	39	0.178899	0.00917431
210	S1_21734110	1	109	C	T	C	151	0.692661	T	67	0.307339	0.0275229
211	S1_21881426	1	109	C	T	C	187	0.857798	T	31	0.142202	0.00917431
212	S1_21944925	1	109	C	T	C	168	0.770642	T	50	0.229358	0.0183486
213	S1_21951339	1	109	G	C	G	185	0.848624	C	33	0.151376	0.00917431
214	S1_22035972	1	109	A	C	A	137	0.62844	C	81	0.37156	0.0275229
215	S1_22123768	1	109	A	T	A	204	0.93578	T	14	0.0642202	0.0366972
216	S1_22123783	1	109	G	C	G	204	0.93578	C	14	0.0642202	0.0366972
217	S1_22123794	1	109	G	A	G	204	0.93578	A	14	0.0642202	0.0366972
218	S1_22124764	1	109	A	G	A	167	0.766055	G	51	0.233945	0.00917431
219	S1_22124772	1	109	G	C	G	121	0.555046	C	97	0.444954	0.0642202
220	S1_22124807	1	109	G	A	G	196	0.899083	A	22	0.100917	0
221	S1_22124810	1	109	T	C	T	185	0.848624	C	33	0.151376	0.0458716
222	S1_22124875	1	109	C	T	C	195	0.894495	T	23	0.105505	0.00917431
223	S1_22198780	1	109	G	C	G	193	0.885321	C	25	0.114679	0.0275229
224	S1_22311555	1	109	C	T	C	175	0.802752	T	43	0.197248	0.0275229
225	S1_22311557	1	109	G	A	G	175	0.802752	A	43	0.197248	0.0275229
226	S1_22311605	1	109	C	T	C	201	0.922018	T	17	0.0779817	0.00917431
227	S1_22311618	1	109	C	G	C	119	0.545872	G	99	0.454128	0.0642202
228	S1_22311627	1	109	G	T	G	184	0.844037	T	34	0.155963	0.0366972
229	S1_22311629	1	109	T	C	T	184	0.844037	C	34	0.155963	0.0366972
230	S1_22451807	1	109	C	T	C	196	0.899083	T	22	0.100917	0.0366972
231	S1_22451817	1	109	G	A	G	169	0.775229	A	49	0.224771	0.0275229
232	S1_22451855	1	109	C	G	C	147	0.674312	G	71	0.325688	0.0642202
233	S1_22451859	1	109	T	C	T	196	0.899083	C	22	0.100917	0.0366972
234	S1_22553010	1	109	G	A	G	183	0.83945	A	35	0.16055	0.0275229
235	S1_22553028	1	109	C	T	C	182	0.834862	T	36	0.165138	0.0183486
236	S1_22553509	1	109	G	C	G	185	0.848624	C	33	0.151376	0.0275229
237	S1_22560546	1	109	A	C	A	111	0.509174	C	107	0.490826	0.0458716
238	S1_23092708	1	109	G	A	G	198	0.908257	A	20	0.0917431	0.0183486
239	S1_23092742	1	109	A	G	A	163	0.747706	G	55	0.252294	0.0275229
240	S1_23096531	1	109	C	G	C	173	0.793578	G	45	0.206422	0.0458716
241	S1_23098674	1	109	T	G	T	133	0.610092	G	85	0.389908	0.0642202
242	S1_23098676	1	109	C	T	C	200	0.917431	T	18	0.0825688	0.0366972
243	S1_23176256	1	109	G	A	G	197	0.90367	A	21	0.0963303	0.00917431
244	S1_23257913	1	109	C	T	C	204	0.93578	T	14	0.0642202	0.0733945
245	S1_23314793	1	109	T	C	T	202	0.926606	C	16	0.0733945	0.0733945
246	S1_23314808	1	109	G	A	G	202	0.926606	A	16	0.0733945	0.0733945
247	S1_23378220	1	109	A	G	A	207	0.949541	G	11	0.0504587	0.0642202
248	S1_23378222	1	109	T	C	T	207	0.949541	C	11	0.0504587	0.0642202
249	S1_23923724	1	109	G	C	G	176	0.807339	C	42	0.192661	0.0183486
250	S1_23923725	1	109	G	T	G	176	0.807339	T	42	0.192661	0.0183486
251	S1_23924472	1	109	C	G	C	116	0.53211	G	102	0.46789	0.0366972
252	S1_24058369	1	109	A	G	A	158	0.724771	G	60	0.275229	0.0366972
253	S1_24058385	1	109	T	C	T	187	0.857798	C	31	0.142202	0.0275229
254	S1_24058387	1	109	C	T	C	174	0.798165	T	44	0.201835	0.0183486
255	S1_24058391	1	109	T	C	T	139	0.637615	C	79	0.362385	0.0275229
256	S1_24058396	1	109	T	C	T	187	0.857798	C	31	0.142202	0.0275229
257	S1_24058409	1	109	G	C	G	187	0.857798	C	31	0.142202	0.0275229
258	S1_24058422	1	109	T	C	T	188	0.862385	C	30	0.137615	0.0366972
259	S1_24058430	1	109	T	A	T	190	0.87156	A	28	0.12844	0.0366972
260	S1_24058446	1	109	G	C	G	188	0.862385	C	30	0.137615	0.0366972
261	S1_24058465	1	109	C	T	C	163	0.747706	T	55	0.252294	0.0458716
262	S1_24641936	1	109	A	G	A	186	0.853211	G	32	0.146789	0.0366972
263	S1_24735103	1	109	T	A	T	113	0.518349	A	105	0.481651	0.0458716
264	S1_24735104	1	109	A	T	A	113	0.518349	T	105	0.481651	0.0458716
265	S1_24735120	1	109	G	T	G	175	0.802752	T	43	0.197248	0.00917431
266	S1_24735121	1	109	A	C	A	175	0.802752	C	43	0.197248	0.00917431
267	S1_24860542	1	109	G	A	G	200	0.917431	A	18	0.0825688	0.0183486
268	S1_24860544	1	109	C	G	C	143	0.655963	G	75	0.344037	0.0458716
269	S1_24870929	1	109	T	A	T	178	0.816514	A	40	0.183486	0.0733945
270	S1_24880982	1	109	C	A	C	205	0.940367	A	13	0.059633	0.0642202
271	S1_25138500	1	109	A	T	A	196	0.899083	T	22	0.100917	0.0183486
272	S1_25138512	1	109	A	G	A	190	0.87156	G	28	0.12844	0.0183486
273	S1_25138541	1	109	A	C	A	204	0.93578	C	14	0.0642202	0.0183486
274	S1_25138587	1	109	C	G	C	134	0.614679	G	84	0.385321	0.0183486
275	S1_25514085	1	109	C	T	C	177	0.811927	T	41	0.188073	0.0275229
276	S1_25514087	1	109	G	T	G	177	0.811927	T	41	0.188073	0.0275229
277	S1_25570977	1	109	A	G	A	164	0.752294	G	54	0.247706	0.0366972
278	S1_25571100	1	109	G	C	G	160	0.733945	C	58	0.266055	0.0183486
279	S1_25571109	1	109	T	G	T	137	0.62844	G	81	0.37156	0.0275229
280	S1_25571114	1	109	G	A	G	137	0.62844	A	81	0.37156	0.0275229
281	S1_25585126	1	109	G	A	G	188	0.862385	A	30	0.137615	0.0183486
282	S1_25585348	1	109	C	T	C	145	0.665138	T	73	0.334862	0.0275229
283	S1_25835860	1	109	G	C	G	120	0.550459	C	98	0.449541	0.0366972
284	S1_25883736	1	109	C	A	C	207	0.949541	A	11	0.0504587	0.00917431
285	S1_26201447	1	109	A	G	A	193	0.885321	G	25	0.114679	0.00917431
286	S1_26201569	1	109	A	G	A	123	0.56422	G	95	0.43578	0.0458716
287	S1_26201760	1	109	G	A	G	134	0.614679	A	84	0.385321	0.0550459
288	S1_26235013	1	109	G	T	G	163	0.747706	T	55	0.252294	0.0275229
289	S1_26246057	1	109	C	T	C	147	0.674312	T	71	0.325688	0.0825688
290	S1_26246063	1	109	C	T	C	200	0.917431	T	18	0.0825688	0.0183486
291	S1_26246093	1	109	T	C	T	129	0.591743	C	89	0.408257	0.0825688
292	S1_26246543	1	109	T	C	T	130	0.59633	C	88	0.40367	0.0917431
293	S1_26309184	1	109	G	A	G	176	0.807339	A	42	0.192661	0.0550459
294	S1_26351519	1	109	G	A	G	142	0.651376	A	76	0.348624	0.0366972
295	S1_26351538	1	109	A	C	A	196	0.899083	C	22	0.100917	0.0183486
296	S1_26351562	1	109	C	G	C	182	0.834862	G	36	0.165138	0.0183486
297	S1_26440469	1	109	C	G	C	168	0.770642	G	50	0.229358	0.0366972
298	S1_26460025	1	109	C	T	C	168	0.770642	T	50	0.229358	0.0366972
299	S1_26460206	1	109	T	C	T	159	0.729358	C	59	0.270642	0.0458716
300	S1_26670635	1	109	G	C	G	153	0.701835	C	65	0.298165	0.0458716
301	S1_26670648	1	109	T	C	T	153	0.701835	C	65	0.298165	0.0458716
302	S1_26670655	1	109	G	A	G	189	0.866972	A	29	0.133028	0.0275229
303	S1_26819793	1	109	G	C	G	170	0.779817	C	48	0.220183	0.0183486
304	S1_26819837	1	109	G	T	G	164	0.752294	T	54	0.247706	0.0366972
305	S1_26819905	1	109	G	C	G	171	0.784404	C	47	0.215596	0.0458716
306	S1_26827365	1	109	T	C	T	156	0.715596	C	62	0.284404	0.0550459
307	S1_26827444	1	109	T	C	T	135	0.619266	C	83	0.380734	0.0458716
308	S1_26827449	1	109	C	A	C	159	0.729358	A	59	0.270642	0.0275229
309	S1_26827466	1	109	T	C	T	135	0.619266	C	83	0.380734	0.0458716
310	S1_26827501	1	109	T	C	T	150	0.688073	C	68	0.311927	0.0366972
311	S1_26827508	1	109	T	C	T	150	0.688073	C	68	0.311927	0.0366972
312	S1_26827510	1	109	G	A	G	150	0.688073	A	68	0.311927	0.0366972
313	S1_26827544	1	109	G	A	G	170	0.779817	A	48	0.220183	0.0183486
314	S1_26950700	1	109	G	T	G	165	0.756881	T	53	0.243119	0.0642202
315	S1_26950708	1	109	G	C	G	171	0.784404	C	47	0.215596	0.0458716
316	S1_27266392	1	109	C	T	C	126	0.577982	T	92	0.422018	0.0733945
317	S1_27363157	1	109	T	C	T	178	0.816514	C	40	0.183486	0.0366972
318	S1_27363235	1	109	G	A	G	193	0.885321	A	25	0.114679	0.0275229
319	S1_27469045	1	109	C	T	C	139	0.637615	T	79	0.362385	0.0458716
320	S1_27892823	1	109	A	G	A	183	0.83945	G	35	0.16055	0.00917431
321	S1_27892851	1	109	G	C	G	188	0.862385	C	30	0.137615	0.0183486
322	S1_27892852	1	109	C	T	C	188	0.862385	T	30	0.137615	0.0183486
323	S1_27892859	1	109	C	G	C	182	0.834862	G	36	0.165138	0.0183486
324	S1_27892863	1	109	C	G	C	180	0.825688	G	38	0.174312	0.0366972
325	S1_27892869	1	109	C	G	C	143	0.655963	G	75	0.344037	0.0458716
326	S1_27893601	1	109	C	T	C	126	0.577982	T	92	0.422018	0.0733945
327	S1_27893684	1	109	G	A	G	178	0.816514	A	40	0.183486	0.0366972
328	S1_27893686	1	109	C	G	C	193	0.885321	G	25	0.114679	0.0275229
329	S1_27893692	1	109	A	G	A	121	0.555046	G	97	0.444954	0.0642202
330	S1_27893694	1	109	G	C	G	169	0.775229	C	49	0.224771	0.0458716
331	S1_27893695	1	109	A	C	A	121	0.555046	C	97	0.444954	0.0642202
332	S1_27893727	1	109	G	A	G	191	0.876147	A	27	0.123853	0.0458716
333	S1_27893754	1	109	C	G	C	179	0.821101	G	39	0.178899	0.0275229
334	S1_27893769	1	109	G	T	G	170	0.779817	T	48	0.220183	0.0366972
335	S1_27904549	1	109	C	G	C	153	0.701835	G	65	0.298165	0.0275229
336	S1_28365311	1	109	G	A	G	159	0.729358	A	59	0.270642	0.0275229
337	S1_28368250	1	109	A	G	A	199	0.912844	G	19	0.087156	0.00917431
338	S1_29403384	1	109	C	T	C	126	0.577982	T	92	0.422018	0.0550459
339	S1_29407156	1	109	A	G	A	187	0.857798	G	31	0.142202	0.0275229
340	S1_29428038	1	109	G	T	G	123	0.56422	T	95	0.43578	0.0458716
341	S1_30055483	1	109	G	A	G	165	0.756881	A	53	0.243119	0.0275229
342	S1_30055603	1	109	C	A	C	131	0.600917	A	87	0.399083	0.0642202
343	S1_30497128	1	109	A	G	A	177	0.811927	G	41	0.188073	0.0275229
344	S1_30497613	1	109	G	A	G	171	0.784404	A	47	0.215596	0.0458716
345	S1_30560747	1	109	G	A	G	200	0.917431	A	18	0.0825688	0
346	S1_30560754	1	109	G	T	G	195	0.894495	T	23	0.105505	0.00917431
347	S1_30561140	1	109	G	A	G	207	0.949541	A	11	0.0504587	0.00917431
348	S1_30575285	1	109	A	C	A	193	0.885321	C	25	0.114679	0.00917431
349	S1_30602325	1	109	C	G	C	154	0.706422	G	64	0.293578	0.0550459
350	S1_30668845	1	109	C	T	C	197	0.90367	T	21	0.0963303	0.00917431
351	S1_31579450	1	109	T	C	T	169	0.775229	C	49	0.224771	0.0275229
352	S1_31579456	1	109	G	C	G	169	0.775229	C	49	0.224771	0.0275229
353	S1_31579470	1	109	C	G	C	200	0.917431	G	18	0.0825688	0
354	S1_31579478	1	109	A	C	A	200	0.917431	C	18	0.0825688	0
355	S1_31579492	1	109	C	G	C	167	0.766055	G	51	0.233945	0.0275229
356	S1_31691051	1	109	T	A	T	204	0.93578	A	14	0.0642202	0
357	S1_31691089	1	109	T	G	T	204	0.93578	G	14	0.0642202	0
358	S1_31721285	1	109	G	A	G	127	0.582569	A	91	0.417431	0.0275229
359	S1_31721291	1	109	A	G	A	127	0.582569	G	91	0.417431	0.0275229
360	S1_31721357	1	109	T	C	T	130	0.59633	C	88	0.40367	0.0183486
361	S1_31768204	1	109	G	A	G	205	0.940367	A	13	0.059633	0.0458716
362	S1_31768235	1	109	G	A	G	205	0.940367	A	13	0.059633	0.0458716
363	S1_31768244	1	109	C	T	C	178	0.816514	T	40	0.183486	0.0183486
364	S1_31768255	1	109	T	G	T	205	0.940367	G	13	0.059633	0.0458716
365	S1_31768256	1	109	C	G	C	193	0.885321	G	25	0.114679	0.0458716
366	S1_31768290	1	109	A	G	A	162	0.743119	G	56	0.256881	0.0733945
367	S1_31768315	1	109	A	T	A	188	0.862385	T	30	0.137615	0.0733945
368	S1_31774004	1	109	G	C	G	182	0.834862	C	36	0.165138	0.0366972
369	S1_31774006	1	109	G	A	G	148	0.678899	A	70	0.321101	0.0366972
370	S1_31774027	1	109	G	A	G	182	0.834862	A	36	0.165138	0.0366972
371	S1_31952339	1	109	G	A	G	199	0.912844	A	19	0.087156	0.0825688
372	S1_31952355	1	109	G	A	G	206	0.944954	A	12	0.0550459	0.0733945
373	S1_32042524	1	109	C	G	C	166	0.761468	G	52	0.238532	0.0550459
374	S1_32042544	1	109	T	G	T	205	0.940367	G	13	0.059633	0.00917431
375	S1_32110804	1	109	C	T	C	173	0.793578	T	45	0.206422	0.0275229
376	S1_32110810	1	109	G	T	G	168	0.770642	T	50	0.229358	0
377	S1_32110845	1	109	A	T	A	206	0.944954	T	12	0.0550459	0.0183486
378	S1_32110847	1	109	G	C	G	176	0.807339	C	42	0.192661	0.0183486
379	S1_32110848	1	109	A	C	A	176	0.807339	C	42	0.192661	0.0183486
380	S1_32110922	1	109	C	T	C	170	0.779817	T	48	0.220183	0.0183486
381	S1_32112270	1	109	C	G	C	119	0.545872	G	99	0.454128	0.0642202
382	S1_32112324	1	109	G	A	G	195	0.894495	A	23	0.105505	0.00917431
383	S1_32150402	1	109	G	C	G	131	0.600917	C	87	0.399083	0.0642202
384	S1_32150415	1	109	T	G	T	173	0.793578	G	45	0.206422	0.00917431
385	S1_32150416	1	109	G	A	G	173	0.793578	A	45	0.206422	0.00917431
386	S1_32150417	1	109	C	T	C	173	0.793578	T	45	0.206422	0.00917431
387	S1_32150419	1	109	A	G	A	173	0.793578	G	45	0.206422	0.00917431
388	S1_32150421	1	109	C	T	C	173	0.793578	T	45	0.206422	0.00917431
389	S1_32150423	1	109	G	C	G	170	0.779817	C	48	0.220183	0.0366972
390	S1_32150424	1	109	T	A	T	169	0.775229	A	49	0.224771	0.0275229
391	S1_33259476	1	109	C	T	C	165	0.756881	T	53	0.243119	0.0275229
392	S1_33259588	1	109	A	G	A	123	0.56422	G	95	0.43578	0.0458716
393	S1_33259597	1	109	G	A	G	176	0.807339	A	42	0.192661	0.0366972
394	S1_33506483	1	109	T	C	T	163	0.747706	C	55	0.252294	0.0458716
395	S1_33506579	1	109	C	T	C	161	0.738532	T	57	0.261468	0.0275229
396	S1_33506580	1	109	T	C	T	161	0.738532	C	57	0.261468	0.0275229
397	S1_33867200	1	109	C	T	C	143	0.655963	T	75	0.344037	0.0275229
398	S1_33868827	1	109	G	A	G	132	0.605505	A	86	0.394495	0.0550459
399	S1_33998358	1	109	C	T	C	170	0.779817	T	48	0.220183	0.0183486
400	S1_33999494	1	109	T	C	T	147	0.674312	C	71	0.325688	0.0458716
401	S1_34318715	1	109	T	A	T	160	0.733945	A	58	0.266055	0.0366972
402	S1_35240831	1	109	G	C	G	172	0.788991	C	46	0.211009	0.0550459
403	S1_35291159	1	109	C	T	C	144	0.66055	T	74	0.33945	0.0183486
404	S1_35291187	1	109	G	A	G	144	0.66055	A	74	0.33945	0.0183486
405	S1_35291206	1	109	C	T	C	144	0.66055	T	74	0.33945	0.0183486
406	S1_35309265	1	109	C	T	C	196	0.899083	T	22	0.100917	0
407	S1_35309312	1	109	A	C	A	188	0.862385	C	30	0.137615	0.0183486
408	S1_35309397	1	109	A	C	A	204	0.93578	C	14	0.0642202	0.0183486
409	S1_35324110	1	109	G	A	G	190	0.87156	A	28	0.12844	0
410	S1_35324144	1	109	C	A	C	197	0.90367	A	21	0.0963303	0.00917431
411	S1_35324146	1	109	A	C	A	191	0.876147	C	27	0.123853	0.00917431
412	S1_35324148	1	109	G	T	G	191	0.876147	T	27	0.123853	0.00917431
413	S1_35324149	1	109	T	G	T	191	0.876147	G	27	0.123853	0.00917431
414	S1_35324160	1	109	A	G	A	191	0.876147	G	27	0.123853	0.00917431
415	S1_35324189	1	109	A	C	A	191	0.876147	C	27	0.123853	0.00917431
416	S1_35375872	1	109	T	C	T	201	0.922018	C	17	0.0779817	0.00917431
417	S1_35375887	1	109	G	T	G	188	0.862385	T	30	0.137615	0.0183486
418	S1_35375947	1	109	A	T	A	206	0.944954	T	12	0.0550459	0.0183486
419	S1_35686971	1	109	T	C	T	196	0.899083	C	22	0.100917	0
420	S1_35687060	1	109	A	G	A	186	0.853211	G	32	0.146789	0.0366972
421	S1_35748198	1	109	C	A	C	154	0.706422	A	64	0.293578	0.0550459
422	S1_35748213	1	109	T	C	T	190	0.87156	C	28	0.12844	0.0366972
423	S1_35748220	1	109	A	C	A	190	0.87156	C	28	0.12844	0.0366972
424	S1_35748283	1	109	C	G	C	196	0.899083	G	22	0.100917	0.0366972
425	S1_35748310	1	109	C	T	C	199	0.912844	T	19	0.087156	0.0275229
426	S1_35751930	1	109	C	T	C	155	0.711009	T	63	0.288991	0.0275229
427	S1_36063034	1	109	G	T	G	161	0.738532	T	57	0.261468	0.0458716
428	S1_36295084	1	109	C	G	C	202	0.926606	G	16	0.0733945	0.0183486
429	S1_36295096	1	109	A	C	A	204	0.93578	C	14	0.0642202	0
430	S1_36295177	1	109	A	G	A	189	0.866972	G	29	0.133028	0.0275229
431	S1_36565846	1	109	G	A	G	133	0.610092	A	85	0.389908	0.0458716
432	S1_36576164	1	109	G	A	G	186	0.853211	A	32	0.146789	0.0183486
433	S1_36576165	1	109	C	A	C	186	0.853211	A	32	0.146789	0.0183486
434	S1_36576169	1	109	A	G	A	186	0.853211	G	32	0.146789	0.0183486
435	S1_36576182	1	109	C	T	C	203	0.931193	T	15	0.0688073	0.00917431
436	S1_36576206	1	109	G	C	G	183	0.83945	C	35	0.16055	0.0458716
437	S1_36576211	1	109	T	C	T	183	0.83945	C	35	0.16055	0.0458716
438	S1_36576226	1	109	T	C	T	131	0.600917	C	87	0.399083	0.0275229
439	S1_36984659	1	109	A	G	A	188	0.862385	G	30	0.137615	0.0917431
440	S1_36995797	1	109	T	G	T	165	0.756881	G	53	0.243119	0.0825688
441	S1_37316552	1	109	T	C	T	182	0.834862	C	36	0.165138	0.0550459
442	S1_37500833	1	109	G	C	G	164	0.752294	C	54	0.247706	0.0183486
443	S1_37663487	1	109	T	C	T	182	0.834862	C	36	0.165138	0.0366972
444	S1_37663509	1	109	T	C	T	189	0.866972	C	29	0.133028	0.0275229
445	S1_38018083	1	109	T	C	T	181	0.830275	C	37	0.169725	0.0275229
446	S1_38018092	1	109	G	T	G	204	0.93578	T	14	0.0642202	0
447	S1_38074088	1	109	T	C	T	170	0.779817	C	48	0.220183	0.0366972
448	S1_38082733	1	109	G	A	G	117	0.536697	A	101	0.463303	0.0642202
449	S1_38140022	1	109	A	G	A	195	0.894495	G	23	0.105505	0.00917431
450	S1_38140026	1	109	T	C	T	195	0.894495	C	23	0.105505	0.00917431
451	S1_38140035	1	109	G	A	G	195	0.894495	A	23	0.105505	0.00917431
452	S1_38343689	1	109	G	A	G	194	0.889908	A	24	0.110092	0.0183486
453	S1_38745497	1	109	G	A	G	157	0.720183	A	61	0.279817	0.0458716
454	S1_38809507	1	109	T	G	T	182	0.834862	G	36	0.165138	0.0183486
455	S1_38899393	1	109	A	G	A	193	0.885321	G	25	0.114679	0.00917431
456	S1_39081306	1	109	C	T	C	191	0.876147	T	27	0.123853	0.00917431
457	S1_39087387	1	109	T	C	T	121	0.555046	C	97	0.444954	0.00917431
458	S1_39087406	1	109	C	T	C	179	0.821101	T	39	0.178899	0.0275229
459	S1_39193361	1	109	C	G	C	184	0.844037	G	34	0.155963	0.0183486
460	S1_39301021	1	109	G	T	G	167	0.766055	T	51	0.233945	0.0458716
461	S1_39928481	1	109	C	T	C	185	0.848624	T	33	0.151376	0.0275229
462	S1_39965841	1	109	C	T	C	183	0.83945	T	35	0.16055	0.0642202
463	S1_40331939	1	109	G	A	G	121	0.555046	A	97	0.444954	0.0275229
464	S1_40332098	1	109	T	G	T	123	0.56422	G	95	0.43578	0.0458716
465	S1_40332284	1	109	T	C	T	126	0.577982	C	92	0.422018	0.0366972
466	S1_40332803	1	109	A	G	A	131	0.600917	G	87	0.399083	0.0825688
467	S1_40332914	1	109	G	A	G	206	0.944954	A	12	0.0550459	0
468	S1_40332938	1	109	T	C	T	121	0.555046	C	97	0.444954	0.0275229
469	S1_40333087	1	109	A	C	A	132	0.605505	C	86	0.394495	0.0366972
470	S1_40333101	1	109	A	G	A	124	0.568807	G	94	0.431193	0.0366972
471	S1_40365348	1	109	G	T	G	181	0.830275	T	37	0.169725	0.0275229
472	S1_40425814	1	109	T	C	T	148	0.678899	C	70	0.321101	0.0183486
473	S1_40425832	1	109	A	G	A	205	0.940367	G	13	0.059633	0.00917431
474	S1_40457194	1	109	G	T	G	113	0.518349	T	105	0.481651	0.0458716
475	S1_40457229	1	109	C	A	C	113	0.518349	A	105	0.481651	0.0458716
476	S1_40556473	1	109	G	A	G	117	0.536697	A	101	0.463303	0.0458716
477	S1_40557799	1	109	G	A	G	117	0.536697	A	101	0.463303	0.0642202
478	S1_40557817	1	109	A	G	A	117	0.536697	G	101	0.463303	0.0642202
479	S1_40557878	1	109	C	T	C	115	0.527523	T	103	0.472477	0.0275229
480	S1_40557881	1	109	G	T	G	115	0.527523	T	103	0.472477	0.0275229
481	S1_40557885	1	109	A	T	A	204	0.93578	T	14	0.0642202	0.0183486
482	S1_40579882	1	109	G	A	G	164	0.752294	A	54	0.247706	0.0183486
483	S1_40581615	1	109	G	A	G	180	0.825688	A	38	0.174312	0.0183486
484	S1_40581644	1	109	C	G	C	205	0.940367	G	13	0.059633	0.00917431
485	S1_40584514	1	109	T	C	T	183	0.83945	C	35	0.16055	0.0275229
486	S1_40584541	1	109	C	A	C	183	0.83945	A	35	0.16055	0.0275229
487	S1_40584582	1	109	G	A	G	184	0.844037	A	34	0.155963	0.0366972
488	S1_40589355	1	109	G	T	G	164	0.752294	T	54	0.247706	0.0183486
489	S1_40746920	1	109	A	G	A	184	0.844037	G	34	0.155963	0.0183486
490	S1_40746956	1	109	T	C	T	184	0.844037	C	34	0.155963	0.0183486
491	S1_40747011	1	109	C	T	C	149	0.683486	T	69	0.316514	0.0458716
492	S1_40747042	1	109	G	T	G	185	0.848624	T	33	0.151376	0.0275229
493	S1_40982206	1	109	G	T	G	203	0.931193	T	15	0.0688073	0.0458716
494	S1_40982208	1	109	T	A	T	157	0.720183	A	61	0.279817	0.0642202
495	S1_40982278	1	109	A	T	A	204	0.93578	T	14	0.0642202	0.0366972
496	S1_40982304	1	109	T	C	T	198	0.908257	C	20	0.0917431	0.0183486
497	S1_41378742	1	109	C	A	C	178	0.816514	A	40	0.183486	0.0917431
498	S1_41667203	1	109	C	G	C	135	0.619266	G	83	0.380734	0.0275229
499	S1_41765695	1	109	G	T	G	187	0.857798	T	31	0.142202	0.00917431
500	S1_41765709	1	109	C	T	C	142	0.651376	T	76	0.348624	0.0366972
501	S1_41842190	1	109	T	C	T	126	0.577982	C	92	0.422018	0.0733945
502	S1_41842191	1	109	G	T	G	182	0.834862	T	36	0.165138	0.0183486
503	S1_42083752	1	109	T	A	T	202	0.926606	A	16	0.0733945	0.0183486
504	S1_42094690	1	109	G	A	G	200	0.917431	A	18	0.0825688	0.0550459
505	S1_42182663	1	109	G	A	G	205	0.940367	A	13	0.059633	0.00917431
506	S1_42363769	1	109	T	C	T	160	0.733945	C	58	0.266055	0.0183486
507	S1_42367779	1	109	G	T	G	169	0.775229	T	49	0.224771	0.0275229
508	S1_42458992	1	109	T	A	T	153	0.701835	A	65	0.298165	0.0458716
509	S1_42459733	1	109	C	G	C	129	0.591743	G	89	0.408257	0.0458716
510	S1_42459782	1	109	C	T	C	152	0.697248	T	66	0.302752	0.0550459
511	S1_42459854	1	109	A	G	A	145	0.665138	G	73	0.334862	0.0642202
512	S1_42644509	1	109	C	A	C	174	0.798165	A	44	0.201835	0.0366972
513	S1_43072471	1	109	A	C	A	205	0.940367	C	13	0.059633	0.00917431
514	S1_43074280	1	109	A	G	A	193	0.885321	G	25	0.114679	0.00917431
515	S1_43074302	1	109	A	G	A	206	0.944954	G	12	0.0550459	0.0366972
516	S1_43399707	1	109	C	A	C	190	0.87156	A	28	0.12844	0.0183486
517	S1_43399724	1	109	A	G	A	185	0.848624	G	33	0.151376	0.0275229
518	S1_43842654	1	109	C	T	C	169	0.775229	T	49	0.224771	0.0825688
519	S1_43842769	1	109	A	G	A	160	0.733945	G	58	0.266055	0.0183486
520	S1_43842909	1	109	G	A	G	164	0.752294	A	54	0.247706	0
521	S1_43852302	1	109	C	T	C	156	0.715596	T	62	0.284404	0.0550459
522	S1_43852368	1	109	A	T	A	130	0.59633	T	88	0.40367	0
523	S1_43852398	1	109	A	G	A	160	0.733945	G	58	0.266055	0.0183486
524	S1_44080411	1	109	A	T	A	157	0.720183	T	61	0.279817	0.0275229
525	S1_44080419	1	109	G	A	G	157	0.720183	A	61	0.279817	0.0275229
526	S1_44080445	1	109	A	G	A	157	0.720183	G	61	0.279817	0.0275229
527	S1_44080447	1	109	G	C	G	157	0.720183	C	61	0.279817	0.0275229
528	S1_44091563	1	109	G	C	G	189	0.866972	C	29	0.133028	0.0275229
529	S1_44091594	1	109	C	T	C	138	0.633028	T	80	0.366972	0.0183486
530	S1_44091603	1	109	T	A	T	168	0.770642	A	50	0.229358	0.0183486
531	S1_44587605	1	109	A	T	A	200	0.917431	T	18	0.0825688	0.0917431
532	S1_44903446	1	109	A	G	A	187	0.857798	G	31	0.142202	0.00917431
533	S1_44913497	1	109	T	C	T	196	0.899083	C	22	0.100917	0
534	S1_44913506	1	109	T	C	T	196	0.899083	C	22	0.100917	0
535	S1_44914797	1	109	T	C	T	168	0.770642	C	50	0.229358	0.0550459
536	S1_45025179	1	109	C	G	C	171	0.784404	G	47	0.215596	0.0275229
537	S1_45089228	1	109	A	G	A	161	0.738532	G	57	0.261468	0.00917431
538	S1_45089413	1	109	A	G	A	186	0.853211	G	32	0.146789	0.0366972
539	S1_45442312	1	109	T	A	T	162	0.743119	A	56	0.256881	0.0183486
540	S1_45442378	1	109	G	C	G	156	0.715596	C	62	0.284404	0.0183486
541	S1_45442382	1	109	T	C	T	156	0.715596	C	62	0.284404	0.0183486
542	S1_45442384	1	109	G	C	G	156	0.715596	C	62	0.284404	0.0183486
543	S1_45450885	1	109	C	T	C	149	0.683486	T	69	0.316514	0.0275229
544	S1_45451443	1	109	T	C	T	153	0.701835	C	65	0.298165	0.0275229
545	S1_45502338	1	109	A	G	A	198	0.908257	G	20	0.0917431	0
546	S1_45992844	1	109	G	C	G	178	0.816514	C	40	0.183486	0.0366972
547	S1_46368310	1	109	C	T	C	202	0.926606	T	16	0.0733945	0.0183486
548	S1_46388089	1	109	C	T	C	204	0.93578	T	14	0.0642202	0.0183486
549	S1_46401137	1	109	A	T	A	196	0.899083	T	22	0.100917	0.0917431
550	S1_47276757	1	109	C	T	C	185	0.848624	T	33	0.151376	0.0275229
551	S1_47276758	1	109	C	G	C	164	0.752294	G	54	0.247706	0.0366972
552	S1_47312931	1	109	C	T	C	141	0.646789	T	77	0.353211	0.0275229
553	S1_47313150	1	109	A	G	A	184	0.844037	G	34	0.155963	0.0366972
554	S1_47315220	1	109	A	C	A	153	0.701835	C	65	0.298165	0.0275229
555	S1_47315244	1	109	T	A	T	186	0.853211	A	32	0.146789	0.0183486
556	S1_47315419	1	109	A	G	A	169	0.775229	G	49	0.224771	0.00917431
557	S1_47725877	1	109	A	G	A	112	0.513761	G	106	0.486239	0.0366972
558	S1_47725880	1	109	A	T	A	110	0.504587	T	108	0.495413	0.0366972
559	S1_47725889	1	109	G	A	G	112	0.513761	A	106	0.486239	0.0366972
560	S1_47729260	1	109	C	A	C	180	0.825688	A	38	0.174312	0.0183486
561	S1_47729269	1	109	T	C	T	118	0.541284	C	100	0.458716	0.0366972
562	S1_47732428	1	109	A	G	A	203	0.931193	G	15	0.0688073	0.00917431
563	S1_47812184	1	109	A	G	A	135	0.619266	G	83	0.380734	0.0642202
564	S1_47812221	1	109	C	T	C	135	0.619266	T	83	0.380734	0.0642202
565	S1_47842929	1	109	G	C	G	169	0.775229	C	49	0.224771	0.0275229
566	S1_47847460	1	109	A	C	A	199	0.912844	C	19	0.087156	0.0275229
567	S1_47847465	1	109	G	A	G	121	0.555046	A	97	0.444954	0.0642202
568	S1_47847523	1	109	C	A	C	121	0.555046	A	97	0.444954	0.0642202
569	S1_47847536	1	109	G	A	G	121	0.555046	A	97	0.444954	0.0642202
570	S1_47847614	1	109	T	C	T	197	0.90367	C	21	0.0963303	0.0275229
571	S1_48623516	1	109	A	G	A	134	0.614679	G	84	0.385321	0.0550459
572	S1_48817762	1	109	A	C	A	204	0.93578	C	14	0.0642202	0
573	S1_48905689	1	109	C	T	C	191	0.876147	T	27	0.123853	0.0275229
574	S1_48905691	1	109	T	C	T	201	0.922018	C	17	0.0779817	0.00917431
575	S1_49494792	1	109	G	A	G	128	0.587156	A	90	0.412844	0.0550459
576	S1_49494825	1	109	C	A	C	128	0.587156	A	90	0.412844	0.0733945
577	S1_49669560	1	109	T	C	T	116	0.53211	C	102	0.46789	0.0366972
578	S1_49867565	1	109	G	T	G	161	0.738532	T	57	0.261468	0.0275229
579	S1_49955295	1	109	T	C	T	170	0.779817	C	48	0.220183	0.0366972
580	S1_50018102	1	109	C	T	C	206	0.944954	T	12	0.0550459	0.0917431
581	S1_50064101	1	109	C	G	C	164	0.752294	G	54	0.247706	0.0183486
582	S1_50827753	1	109	G	A	G	195	0.894495	A	23	0.105505	0.0458716
583	S1_51086173	1	109	G	A	G	177	0.811927	A	41	0.188073	0.0275229
584	S1_51086185	1	109	T	C	T	179	0.821101	C	39	0.178899	0.0458716
585	S1_51332837	1	109	C	T	C	171	0.784404	T	47	0.215596	0.00917431
586	S1_51345228	1	109	G	A	G	185	0.848624	A	33	0.151376	0.00917431
587	S1_51916431	1	109	G	A	G	163	0.747706	A	55	0.252294	0.0458716
588	S1_52202597	1	109	T	C	T	161	0.738532	C	57	0.261468	0.0458716
589	S1_52766726	1	109	A	G	A	189	0.866972	G	29	0.133028	0.00917431
590	S1_52901146	1	109	T	A	T	115	0.527523	A	103	0.472477	0.0275229
591	S1_52901254	1	109	C	T	C	157	0.720183	T	61	0.279817	0.00917431
592	S1_52906657	1	109	A	T	A	192	0.880734	T	26	0.119266	0
593	S1_52906671	1	109	A	C	A	192	0.880734	C	26	0.119266	0
594	S1_52906688	1	109	C	T	C	192	0.880734	T	26	0.119266	0
595	S1_52906914	1	109	T	A	T	127	0.582569	A	91	0.417431	0.0275229
596	S1_52906997	1	109	C	T	C	172	0.788991	T	46	0.211009	0.0183486
597	S1_52907003	1	109	C	T	C	124	0.568807	T	94	0.431193	0.0183486
598	S1_53001793	1	109	G	A	G	158	0.724771	A	60	0.275229	0.0183486
599	S1_54218365	1	109	A	G	A	173	0.793578	G	45	0.206422	0.0275229
600	S1_54218443	1	109	G	A	G	132	0.605505	A	86	0.394495	0.0550459
601	S1_54300448	1	109	G	A	G	189	0.866972	A	29	0.133028	0.0275229
602	S1_54366535	1	109	A	G	A	164	0.752294	G	54	0.247706	0.0733945
603	S1_54366542	1	109	G	C	G	171	0.784404	C	47	0.215596	0.0642202
604	S1_54370970	1	109	G	C	G	207	0.949541	C	11	0.0504587	0.00917431
605	S1_54370973	1	109	T	G	T	207	0.949541	G	11	0.0504587	0.00917431
606	S1_54370974	1	109	C	G	C	207	0.949541	G	11	0.0504587	0.00917431
607	S1_54370977	1	109	T	G	T	207	0.949541	G	11	0.0504587	0.00917431
608	S1_54370984	1	109	A	G	A	197	0.90367	G	21	0.0963303	0.00917431
609	S1_54379245	1	109	T	C	T	207	0.949541	C	11	0.0504587	0.00917431
610	S1_54384765	1	109	A	T	A	184	0.844037	T	34	0.155963	0.0366972
611	S1_54384768	1	109	A	T	A	184	0.844037	T	34	0.155963	0.0366972
612	S1_54384791	1	109	C	A	C	154	0.706422	A	64	0.293578	0.0183486
613	S1_54384809	1	109	G	A	G	127	0.582569	A	91	0.417431	0.0642202
614	S1_54412997	1	109	G	T	G	202	0.926606	T	16	0.0733945	0.0366972
615	S1_54430568	1	109	G	A	G	133	0.610092	A	85	0.389908	0.0458716
616	S1_54862417	1	109	G	A	G	200	0.917431	A	18	0.0825688	0.0917431
617	S1_54980734	1	109	G	T	G	139	0.637615	T	79	0.362385	0.00917431
618	S1_54980736	1	109	G	A	G	139	0.637615	A	79	0.362385	0.00917431
619	S1_54980751	1	109	T	G	T	139	0.637615	G	79	0.362385	0.00917431
620	S1_54982176	1	109	A	G	A	136	0.623853	G	82	0.376147	0.0183486
621	S1_54982196	1	109	A	T	A	138	0.633028	T	80	0.366972	0.0183486
622	S1_54982197	1	109	A	T	A	138	0.633028	T	80	0.366972	0.0183486
623	S1_54982199	1	109	A	T	A	138	0.633028	T	80	0.366972	0.0183486
624	S1_55121507	1	109	C	T	C	151	0.692661	T	67	0.307339	0.00917431
625	S1_56885496	1	109	T	C	T	147	0.674312	C	71	0.325688	0.00917431
626	S1_56885504	1	109	T	A	T	147	0.674312	A	71	0.325688	0.00917431
627	S1_56885525	1	109	A	T	A	147	0.674312	T	71	0.325688	0.00917431
628	S1_57004772	1	109	G	C	G	189	0.866972	C	29	0.133028	0.0275229
629	S1_57004853	1	109	C	T	C	184	0.844037	T	34	0.155963	0
630	S1_57186534	1	109	T	A	T	184	0.844037	A	34	0.155963	0.0366972
631	S1_57190448	1	109	C	T	C	109	0.5	T	109	0.5	0.0458716
632	S1_57208805	1	109	C	A	C	124	0.568807	A	94	0.431193	0.0733945
633	S1_57497926	1	109	G	A	G	158	0.724771	A	60	0.275229	0.0183486
634	S1_57497934	1	109	G	A	G	158	0.724771	A	60	0.275229	0.0183486
635	S1_57497937	1	109	A	T	A	158	0.724771	T	60	0.275229	0.0183486
636	S1_57497963	1	109	G	C	G	158	0.724771	C	60	0.275229	0.0183486
637	S1_57632352	1	109	G	T	G	144	0.66055	T	74	0.33945	0
638	S1_57817277	1	109	G	A	G	151	0.692661	A	67	0.307339	0.0458716
639	S1_57817323	1	109	G	T	G	157	0.720183	T	61	0.279817	0.0275229
640	S1_57868905	1	109	C	T	C	202	0.926606	T	16	0.0733945	0
641	S1_57911461	1	109	G	A	G	193	0.885321	A	25	0.114679	0.00917431
642	S1_57911498	1	109	G	A	G	189	0.866972	A	29	0.133028	0.00917431
643	S1_57911535	1	109	T	G	T	193	0.885321	G	25	0.114679	0.00917431
644	S1_57911542	1	109	T	C	T	189	0.866972	C	29	0.133028	0.00917431
645	S1_57911555	1	109	C	G	C	189	0.866972	G	29	0.133028	0.00917431
646	S1_58340592	1	109	C	A	C	191	0.876147	A	27	0.123853	0.00917431
647	S1_58422524	1	109	T	G	T	176	0.807339	G	42	0.192661	0.0366972
648	S1_59312153	1	109	C	T	C	205	0.940367	T	13	0.059633	0.0642202
649	S1_59462259	1	109	C	T	C	195	0.894495	T	23	0.105505	0.00917431
650	S1_59496524	1	109	C	G	C	195	0.894495	G	23	0.105505	0.00917431
651	S1_59496682	1	109	C	T	C	192	0.880734	T	26	0.119266	0.0366972
652	S1_59705539	1	109	A	G	A	113	0.518349	G	105	0.481651	0.0458716
653	S1_60265894	1	109	G	T	G	161	0.738532	T	57	0.261468	0.0458716
654	S1_62093470	1	109	G	A	G	165	0.756881	A	53	0.243119	0.0642202
655	S1_62601718	1	109	C	A	C	207	0.949541	A	11	0.0504587	0.00917431
656	S1_62837719	1	109	C	T	C	166	0.761468	T	52	0.238532	0.0550459
657	S1_62857318	1	109	T	C	T	127	0.582569	C	91	0.417431	0.0458716
658	S1_62857321	1	109	C	T	C	134	0.614679	T	84	0.385321	0.0366972
659	S1_63255362	1	109	T	A	T	160	0.733945	A	58	0.266055	0.0183486
660	S1_63258506	1	109	T	G	T	158	0.724771	G	60	0.275229	0.0183486
661	S1_63258512	1	109	G	T	G	158	0.724771	T	60	0.275229	0.0183486
662	S1_63258544	1	109	G	A	G	161	0.738532	A	57	0.261468	0.0458716
663	S1_63258587	1	109	C	G	C	160	0.733945	G	58	0.266055	0.0183486
664	S1_63258618	1	109	C	G	C	160	0.733945	G	58	0.266055	0.0183486
665	S1_63322648	1	109	C	T	C	121	0.555046	T	97	0.444954	0.0458716
666	S1_63322669	1	109	A	C	A	155	0.711009	C	63	0.288991	0.0458716
667	S1_63559752	1	109	A	G	A	198	0.908257	G	20	0.0917431	0.0183486
668	S1_63559772	1	109	C	G	C	163	0.747706	G	55	0.252294	0.0275229
669	S1_63559816	1	109	G	C	G	161	0.738532	C	57	0.261468	0.00917431
670	S1_63559868	1	109	T	A	T	161	0.738532	A	57	0.261468	0.00917431
671	S1_63576873	1	109	C	G	C	119	0.545872	G	99	0.454128	0.0275229
672	S1_63576901	1	109	A	T	A	164	0.752294	T	54	0.247706	0.0366972
673	S1_63576923	1	109	A	G	A	164	0.752294	G	54	0.247706	0.0366972
674	S1_63576977	1	109	A	G	A	167	0.766055	G	51	0.233945	0.0458716
675	S1_63576989	1	109	G	T	G	167	0.766055	T	51	0.233945	0.0458716
676	S1_63577019	1	109	A	T	A	167	0.766055	T	51	0.233945	0.0458716
677	S1_63591780	1	109	A	T	A	145	0.665138	T	73	0.334862	0.0275229
678	S1_63594104	1	109	T	C	T	171	0.784404	C	47	0.215596	0.0275229
679	S1_63622650	1	109	C	A	C	148	0.678899	A	70	0.321101	0.0183486
680	S1_63622651	1	109	T	A	T	154	0.706422	A	64	0.293578	0.0183486
681	S1_63851546	1	109	T	C	T	177	0.811927	C	41	0.188073	0.0642202
682	S1_63868689	1	109	T	G	T	203	0.931193	G	15	0.0688073	0.0275229
683	S1_64057270	1	109	A	T	A	165	0.756881	T	53	0.243119	0.0275229
684	S1_64057400	1	109	C	T	C	146	0.669725	T	72	0.330275	0.0183486
685	S1_64111145	1	109	T	G	T	201	0.922018	G	17	0.0779817	0.00917431
686	S1_64112462	1	109	C	T	C	135	0.619266	T	83	0.380734	0.0642202
687	S1_64114544	1	109	T	A	T	158	0.724771	A	60	0.275229	0.0366972
688	S1_64114597	1	109	G	T	G	158	0.724771	T	60	0.275229	0.0366972
689	S1_64349612	1	109	G	C	G	135	0.619266	C	83	0.380734	0.0825688
690	S1_64442591	1	109	A	C	A	159	0.729358	C	59	0.270642	0.0275229
691	S1_64442613	1	109	A	G	A	154	0.706422	G	64	0.293578	0.0366972
692	S1_64538685	1	109	C	T	C	115	0.527523	T	103	0.472477	0.0275229
693	S1_64539382	1	109	C	G	C	153	0.701835	G	65	0.298165	0.0275229
694	S1_64726647	1	109	T	A	T	164	0.752294	A	54	0.247706	0.0183486
695	S1_65502770	1	109	T	C	T	136	0.623853	C	82	0.376147	0.0550459
696	S1_65636364	1	109	T	G	T	133	0.610092	G	85	0.389908	0.0642202
697	S1_65950656	1	109	A	G	A	182	0.834862	G	36	0.165138	0.0183486
698	S1_65983729	1	109	A	C	A	153	0.701835	C	65	0.298165	0.00917431
699	S1_66025532	1	109	A	T	A	161	0.738532	T	57	0.261468	0.0458716
700	S1_66070333	1	109	C	T	C	159	0.729358	T	59	0.270642	0.00917431
701	S1_66070341	1	109	G	T	G	159	0.729358	T	59	0.270642	0.00917431
702	S1_66343267	1	109	C	T	C	166	0.761468	T	52	0.238532	0.0366972
703	S1_66384429	1	109	G	T	G	167	0.766055	T	51	0.233945	0.0275229
704	S1_66384520	1	109	G	C	G	169	0.775229	C	49	0.224771	0.00917431
705	S1_66441518	1	109	G	C	G	172	0.788991	C	46	0.211009	0.0366972
706	S1_66541774	1	109	T	A	T	151	0.692661	A	67	0.307339	0.0275229
707	S1_66611687	1	109	A	G	A	146	0.669725	G	72	0.330275	0.0366972
708	S1_66611717	1	109	A	G	A	146	0.669725	G	72	0.330275	0.0366972
709	S1_66611719	1	109	T	C	T	146	0.669725	C	72	0.330275	0.0366972
710	S1_66611732	1	109	G	C	G	146	0.669725	C	72	0.330275	0.0366972
711	S1_66693976	1	109	C	A	C	151	0.692661	A	67	0.307339	0.0275229
712	S1_66694290	1	109	C	T	C	158	0.724771	T	60	0.275229	0.0366972
713	S1_66701344	1	109	C	T	C	179	0.821101	T	39	0.178899	0.00917431
714	S1_66849312	1	109	A	T	A	198	0.908257	T	20	0.0917431	0
715	S1_67059795	1	109	T	A	T	204	0.93578	A	14	0.0642202	0
716	S1_68212614	1	109	A	G	A	204	0.93578	G	14	0.0642202	0.0550459
717	S1_68291958	1	109	C	T	C	175	0.802752	T	43	0.197248	0.0275229
718	S1_68557161	1	109	G	A	G	178	0.816514	A	40	0.183486	0.0183486
719	S1_68973931	1	109	G	T	G	205	0.940367	T	13	0.059633	0.00917431
720	S1_69223711	1	109	A	G	A	129	0.591743	G	89	0.408257	0.0458716
721	S1_69264297	1	109	C	A	C	184	0.844037	A	34	0.155963	0.0366972
722	S1_69264306	1	109	A	G	A	184	0.844037	G	34	0.155963	0.0366972
723	S1_69345873	1	109	G	C	G	182	0.834862	C	36	0.165138	0.0183486
724	S1_69345882	1	109	G	T	G	182	0.834862	T	36	0.165138	0.0183486
725	S1_69543876	1	109	A	C	A	184	0.844037	C	34	0.155963	0.0183486
726	S1_69543896	1	109	T	A	T	184	0.844037	A	34	0.155963	0.0183486
727	S1_69621744	1	109	T	C	T	160	0.733945	C	58	0.266055	0.0183486
728	S1_69634431	1	109	A	C	A	165	0.756881	C	53	0.243119	0.0458716
729	S1_69634432	1	109	C	G	C	165	0.756881	G	53	0.243119	0.0458716
730	S1_69634433	1	109	A	T	A	165	0.756881	T	53	0.243119	0.0458716
731	S1_69634437	1	109	G	T	G	165	0.756881	T	53	0.243119	0.0458716
732	S1_69636348	1	109	A	G	A	153	0.701835	G	65	0.298165	0.0825688
733	S1_69737889	1	109	A	G	A	199	0.912844	G	19	0.087156	0.00917431
734	S1_70070397	1	109	G	A	G	179	0.821101	A	39	0.178899	0.00917431
735	S1_70071564	1	109	A	G	A	165	0.756881	G	53	0.243119	0.00917431
736	S1_70071565	1	109	G	A	G	165	0.756881	A	53	0.243119	0.00917431
737	S1_70071601	1	109	G	A	G	165	0.756881	A	53	0.243119	0.00917431
738	S1_70159831	1	109	C	A	C	120	0.550459	A	98	0.449541	0.0366972
739	S1_70431312	1	109	C	G	C	175	0.802752	G	43	0.197248	0.0275229
740	S1_70433265	1	109	C	T	C	169	0.775229	T	49	0.224771	0.0275229
741	S1_70465985	1	109	C	G	C	185	0.848624	G	33	0.151376	0.00917431
742	S1_70466283	1	109	G	A	G	151	0.692661	A	67	0.307339	0.0275229
743	S1_70571032	1	109	G	A	G	130	0.59633	A	88	0.40367	0.0366972
744	S1_70578340	1	109	G	A	G	115	0.527523	A	103	0.472477	0.0458716
745	S1_70578356	1	109	G	A	G	202	0.926606	A	16	0.0733945	0
746	S1_70631495	1	109	T	C	T	128	0.587156	C	90	0.412844	0.0366972
747	S1_70631555	1	109	A	C	A	171	0.784404	C	47	0.215596	0.0275229
748	S1_70636871	1	109	C	T	C	148	0.678899	T	70	0.321101	0.0183486
749	S1_70795292	1	109	G	T	G	150	0.688073	T	68	0.311927	0.0550459
750	S1_70871804	1	109	G	T	G	131	0.600917	T	87	0.399083	0.0458716
751	S1_70871882	1	109	G	A	G	197	0.90367	A	21	0.0963303	0.0275229
752	S1_70905111	1	109	C	G	C	133	0.610092	G	85	0.389908	0.0275229
753	S1_71114096	1	109	G	T	G	170	0.779817	T	48	0.220183	0.0366972
754	S1_71385511	1	109	C	G	C	207	0.949541	G	11	0.0504587	0.0642202
755	S1_71385516	1	109	C	A	C	207	0.949541	A	11	0.0504587	0.0642202
756	S1_71578930	1	109	G	A	G	195	0.894495	A	23	0.105505	0.00917431
757	S1_71579009	1	109	T	G	T	139	0.637615	G	79	0.362385	0.0458716
758	S1_71597866	1	109	T	C	T	143	0.655963	C	75	0.344037	0.00917431
759	S1_71603410	1	109	A	T	A	142	0.651376	T	76	0.348624	0.0550459
760	S1_71877903	1	109	G	A	G	177	0.811927	A	41	0.188073	0.00917431
761	S1_71886964	1	109	A	C	A	171	0.784404	C	47	0.215596	0.00917431
762	S1_71887738	1	109	T	C	T	170	0.779817	C	48	0.220183	0.0183486
763	S1_71888177	1	109	T	C	T	164	0.752294	C	54	0.247706	0
764	S1_71956522	1	109	T	C	T	164	0.752294	C	54	0.247706	0.0183486
765	S1_71956528	1	109	C	T	C	172	0.788991	T	46	0.211009	0
766	S1_71959820	1	109	A	G	A	170	0.779817	G	48	0.220183	0.0550459
767	S1_71961586	1	109	C	G	C	125	0.573394	G	93	0.426606	0.0275229
768	S1_72178395	1	109	A	G	A	202	0.926606	G	16	0.0733945	0.0917431
769	S1_72189819	1	109	C	A	C	181	0.830275	A	37	0.169725	0.00917431
770	S1_72392517	1	109	G	C	G	122	0.559633	C	96	0.440367	0.0366972
771	S1_72393211	1	109	T	A	T	205	0.940367	A	13	0.059633	0.00917431
772	S1_72430696	1	109	G	T	G	124	0.568807	T	94	0.431193	0.0366972
773	S1_72540742	1	109	C	T	C	123	0.56422	T	95	0.43578	0.0275229
774	S1_72541079	1	109	G	A	G	117	0.536697	A	101	0.463303	0.0458716
775	S1_72542521	1	109	C	G	C	114	0.522936	G	104	0.477064	0.0183486
776	S1_72543610	1	109	G	C	G	123	0.56422	C	95	0.43578	0.0642202
777	S1_72639649	1	109	A	T	A	115	0.527523	T	103	0.472477	0.0275229
778	S1_72845645	1	109	T	C	T	110	0.504587	C	108	0.495413	0.0366972
779	S1_73261643	1	109	T	A	T	168	0.770642	A	50	0.229358	0
780	S1_73261765	1	109	C	G	C	170	0.779817	G	48	0.220183	0
781	S1_73272053	1	109	C	A	C	182	0.834862	A	36	0.165138	0
782	S1_73299416	1	109	G	C	G	120	0.550459	C	98	0.449541	0.0183486
783	S1_73299420	1	109	A	T	A	170	0.779817	T	48	0.220183	0
784	S1_73299430	1	109	G	C	G	170	0.779817	C	48	0.220183	0
785	S1_73299431	1	109	A	G	A	134	0.614679	G	84	0.385321	0
786	S1_73299496	1	109	G	T	G	119	0.545872	T	99	0.454128	0.00917431
787	S1_73387381	1	109	G	A	G	115	0.527523	A	103	0.472477	0.0275229
788	S1_73392294	1	109	G	A	G	196	0.899083	A	22	0.100917	0.0183486
789	S1_73402662	1	109	C	G	C	182	0.834862	G	36	0.165138	0
790	S1_73489730	1	109	G	C	G	204	0.93578	C	14	0.0642202	0
791	S1_73492759	1	109	C	T	C	146	0.669725	T	72	0.330275	0.0366972
792	S1_73493947	1	109	C	T	C	203	0.931193	T	15	0.0688073	0.00917431
793	S1_73912653	1	109	G	C	G	116	0.53211	C	102	0.46789	0
794	S1_73927771	1	109	G	C	G	156	0.715596	C	62	0.284404	0.0183486
795	S1_73927799	1	109	G	A	G	156	0.715596	A	62	0.284404	0.0183486
796	S1_73940245	1	109	G	A	G	155	0.711009	A	63	0.288991	0.0458716
797	S1_73963842	1	109	A	G	A	182	0.834862	G	36	0.165138	0
798	S1_74098023	1	109	C	T	C	197	0.90367	T	21	0.0963303	0.00917431
799	S1_74101399	1	109	G	A	G	182	0.834862	A	36	0.165138	0
800	S1_74101405	1	109	T	G	T	138	0.633028	G	80	0.366972	0.0183486
801	S1_74105214	1	109	G	A	G	150	0.688073	A	68	0.311927	0.0366972
802	S1_74739850	1	109	A	T	A	142	0.651376	T	76	0.348624	0.0183486
803	S1_74739876	1	109	G	A	G	142	0.651376	A	76	0.348624	0.0183486
804	S1_74739902	1	109	T	A	T	139	0.637615	A	79	0.362385	0.0275229
805	S1_74868273	1	109	G	T	G	126	0.577982	T	92	0.422018	0.0183486
806	S1_74965009	1	109	T	G	T	147	0.674312	G	71	0.325688	0.00917431
807	S1_75141783	1	109	A	C	A	206	0.944954	C	12	0.0550459	0
808	S1_75141842	1	109	T	A	T	131	0.600917	A	87	0.399083	0.0458716
809	S1_75253402	1	109	G	T	G	149	0.683486	T	69	0.316514	0.00917431
810	S1_75258010	1	109	T	G	T	112	0.513761	G	106	0.486239	0.0366972
811	S1_75318197	1	109	C	A	C	149	0.683486	A	69	0.316514	0.00917431
812	S1_75392414	1	109	C	T	C	204	0.93578	T	14	0.0642202	0
813	S1_75392450	1	109	A	T	A	160	0.733945	T	58	0.266055	0.0366972
814	S1_75392516	1	109	A	G	A	122	0.559633	G	96	0.440367	0.0366972
815	S1_75400283	1	109	T	C	T	182	0.834862	C	36	0.165138	0.0183486
816	S1_75400299	1	109	A	C	A	182	0.834862	C	36	0.165138	0.0183486
817	S1_75415457	1	109	C	T	C	204	0.93578	T	14	0.0642202	0
818	S1_75416281	1	109	G	A	G	199	0.912844	A	19	0.087156	0.00917431
819	S1_75436894	1	109	A	G	A	161	0.738532	G	57	0.261468	0.0275229
820	S1_75484182	1	109	C	T	C	144	0.66055	T	74	0.33945	0.0550459
821	S1_75775709	1	109	T	C	T	116	0.53211	C	102	0.46789	0.0183486
822	S1_75775726	1	109	T	A	T	173	0.793578	A	45	0.206422	0.00917431
823	S1_75775727	1	109	G	A	G	173	0.793578	A	45	0.206422	0.00917431
824	S1_75915537	1	109	C	T	C	139	0.637615	T	79	0.362385	0.00917431
825	S1_75915558	1	109	G	A	G	179	0.821101	A	39	0.178899	0.0275229
826	S1_76105623	1	109	A	C	A	202	0.926606	C	16	0.0733945	0
827	S1_76135732	1	109	T	G	T	194	0.889908	G	24	0.110092	0.0183486
828	S1_76188369	1	109	C	T	C	150	0.688073	T	68	0.311927	0.0183486
829	S1_76208955	1	109	G	T	G	167	0.766055	T	51	0.233945	0.00917431
830	S1_76208976	1	109	C	T	C	201	0.922018	T	17	0.0779817	0.00917431
831	S1_76361873	1	109	T	C	T	200	0.917431	C	18	0.0825688	0
832	S1_76468034	1	109	C	A	C	166	0.761468	A	52	0.238532	0.0366972
833	S1_76481701	1	109	G	A	G	150	0.688073	A	68	0.311927	0.0183486
834	S1_76530158	1	109	T	A	T	172	0.788991	A	46	0.211009	0.0183486
835	S1_76530283	1	109	C	T	C	175	0.802752	T	43	0.197248	0.0275229
836	S1_76614106	1	109	G	C	G	187	0.857798	C	31	0.142202	0.0275229
837	S1_76614120	1	109	C	T	C	160	0.733945	T	58	0.266055	0.0366972
838	S1_76614123	1	109	C	A	C	160	0.733945	A	58	0.266055	0.0366972
839	S1_76614138	1	109	C	A	C	191	0.876147	A	27	0.123853	0.00917431
840	S1_76614139	1	109	G	A	G	191	0.876147	A	27	0.123853	0.00917431
841	S1_76645329	1	109	A	G	A	178	0.816514	G	40	0.183486	0
842	S1_76645504	1	109	G	A	G	187	0.857798	A	31	0.142202	0.0275229
843	S1_76652216	1	109	A	T	A	127	0.582569	T	91	0.417431	0.00917431
844	S1_76745262	1	109	G	C	G	123	0.56422	C	95	0.43578	0.0275229
845	S1_76837347	1	109	C	G	C	126	0.577982	G	92	0.422018	0.0366972
846	S1_76839298	1	109	C	G	C	149	0.683486	G	69	0.316514	0.0458716
847	S1_76888543	1	109	T	C	T	110	0.504587	C	108	0.495413	0.0366972
848	S1_76888619	1	109	T	G	T	174	0.798165	G	44	0.201835	0
849	S1_76888623	1	109	T	A	T	198	0.908257	A	20	0.0917431	0
850	S1_77172961	1	109	G	C	G	144	0.66055	C	74	0.33945	0.0183486
851	S1_77389014	1	109	C	T	C	139	0.637615	T	79	0.362385	0.0275229
852	S1_77409270	1	109	G	T	G	116	0.53211	T	102	0.46789	0.0733945
853	S1_77433474	1	109	A	G	A	184	0.844037	G	34	0.155963	0
854	S1_77433514	1	109	T	A	T	167	0.766055	A	51	0.233945	0.0275229
855	S1_77487535	1	109	T	C	T	168	0.770642	C	50	0.229358	0
856	S1_77492271	1	109	T	C	T	168	0.770642	C	50	0.229358	0.0366972
857	S1_77515553	1	109	G	T	G	168	0.770642	T	50	0.229358	0.0183486
858	S1_77515693	1	109	C	T	C	207	0.949541	T	11	0.0504587	0.00917431
859	S1_77580703	1	109	G	A	G	135	0.619266	A	83	0.380734	0.0458716
860	S1_78281739	1	109	A	G	A	111	0.509174	G	107	0.490826	0.0458716
861	S1_78795375	1	109	A	G	A	203	0.931193	G	15	0.0688073	0.0275229
862	S1_78795414	1	109	A	C	A	200	0.917431	C	18	0.0825688	0.0183486
863	S1_78795466	1	109	C	T	C	202	0.926606	T	16	0.0733945	0
864	S1_78964950	1	109	C	T	C	109	0.5	T	109	0.5	0.0458716
865	S1_79045167	1	109	G	T	G	199	0.912844	T	19	0.087156	0.0275229
866	S1_79092281	1	109	C	T	C	132	0.605505	T	86	0.394495	0.0366972
867	S1_79092790	1	109	C	T	C	112	0.513761	T	106	0.486239	0.0183486
868	S1_79099114	1	109	T	C	T	202	0.926606	C	16	0.0733945	0.0183486
869	S1_79099217	1	109	A	T	A	200	0.917431	T	18	0.0825688	0
870	S1_79099234	1	109	T	G	T	200	0.917431	G	18	0.0825688	0
871	S1_79105933	1	109	G	A	G	202	0.926606	A	16	0.0733945	0.0183486
872	S1_79105934	1	109	T	G	T	202	0.926606	G	16	0.0733945	0.0183486
873	S1_79106021	1	109	T	A	T	204	0.93578	A	14	0.0642202	0.0183486
874	S1_79110287	1	109	T	G	T	139	0.637615	G	79	0.362385	0.0275229
875	S1_79110288	1	109	G	C	G	139	0.637615	C	79	0.362385	0.0275229
876	S1_79164783	1	109	G	A	G	198	0.908257	A	20	0.0917431	0
877	S1_79183181	1	109	T	C	T	197	0.90367	C	21	0.0963303	0.00917431
878	S1_79393841	1	109	T	C	T	177	0.811927	C	41	0.188073	0.0275229
879	S1_79443146	1	109	C	G	C	153	0.701835	G	65	0.298165	0.0275229
880	S1_79575567	1	109	T	C	T	131	0.600917	C	87	0.399083	0.0275229
881	S1_79577588	1	109	G	T	G	160	0.733945	T	58	0.266055	0.0183486
882	S1_79577590	1	109	T	C	T	160	0.733945	C	58	0.266055	0.0183486
883	S1_79661975	1	109	C	T	C	174	0.798165	T	44	0.201835	0.0183486
884	S1_79662074	1	109	C	A	C	173	0.793578	A	45	0.206422	0.00917431
885	S1_79739461	1	109	T	C	T	198	0.908257	C	20	0.0917431	0.0183486
886	S1_79889477	1	109	C	T	C	180	0.825688	T	38	0.174312	0.0183486
887	S1_79889484	1	109	G	C	G	124	0.568807	C	94	0.431193	0.0366972
888	S1_79949688	1	109	T	G	T	199	0.912844	G	19	0.087156	0.00917431
889	S1_79950823	1	109	A	G	A	195	0.894495	G	23	0.105505	0.00917431
890	S1_79950826	1	109	G	A	G	198	0.908257	A	20	0.0917431	0.0183486
891	S1_79950830	1	109	C	A	C	198	0.908257	A	20	0.0917431	0.0183486
892	S1_79950832	1	109	A	G	A	198	0.908257	G	20	0.0917431	0.0183486
893	S1_79950838	1	109	C	G	C	198	0.908257	G	20	0.0917431	0.0183486
894	S1_79951508	1	109	C	T	C	197	0.90367	T	21	0.0963303	0.0275229
895	S1_79953412	1	109	G	A	G	166	0.761468	A	52	0.238532	0.0366972
896	S1_79966817	1	109	C	T	C	132	0.605505	T	86	0.394495	0.0366972
897	S1_79966851	1	109	C	T	C	198	0.908257	T	20	0.0917431	0
898	S1_79966912	1	109	T	C	T	186	0.853211	C	32	0.146789	0.0183486
899	S1_79966926	1	109	T	C	T	147	0.674312	C	71	0.325688	0.0275229
900	S1_79971073	1	109	A	G	A	195	0.894495	G	23	0.105505	0.00917431
901	S1_79971125	1	109	T	A	T	186	0.853211	A	32	0.146789	0.0183486
902	S1_80054395	1	109	C	T	C	172	0.788991	T	46	0.211009	0.0183486
903	S1_80062240	1	109	A	G	A	201	0.922018	G	17	0.0779817	0.00917431
904	S1_80062257	1	109	A	G	A	138	0.633028	G	80	0.366972	0.0366972
905	S1_80062266	1	109	C	A	C	201	0.922018	A	17	0.0779817	0.00917431
906	S1_80123869	1	109	T	C	T	169	0.775229	C	49	0.224771	0.0275229
907	S1_80168964	1	109	G	A	G	172	0.788991	A	46	0.211009	0.0183486
908	S1_80410382	1	109	A	C	A	190	0.87156	C	28	0.12844	0.0733945
909	S1_80490527	1	109	G	A	G	173	0.793578	A	45	0.206422	0.0275229
910	S1_80490541	1	109	C	G	C	179	0.821101	G	39	0.178899	0.0275229
911	S1_80490542	1	109	G	A	G	138	0.633028	A	80	0.366972	0.0366972
912	S1_80511856	1	109	A	G	A	157	0.720183	G	61	0.279817	0.0275229
913	S1_80519588	1	109	G	C	G	140	0.642202	C	78	0.357798	0.0183486
914	S1_80657692	1	109	T	C	T	140	0.642202	C	78	0.357798	0.0366972
915	S1_80657712	1	109	A	G	A	188	0.862385	G	30	0.137615	0.0183486
916	S1_80682095	1	109	C	T	C	180	0.825688	T	38	0.174312	0.0183486
917	S1_80687497	1	109	C	T	C	183	0.83945	T	35	0.16055	0.0275229
918	S1_80690701	1	109	G	C	G	190	0.87156	C	28	0.12844	0.0183486
919	S1_80690758	1	109	G	C	G	189	0.866972	C	29	0.133028	0.00917431
920	S1_80690762	1	109	A	G	A	189	0.866972	G	29	0.133028	0.00917431
921	S1_81007241	1	109	A	T	A	182	0.834862	T	36	0.165138	0.0183486
922	S1_81464294	1	109	A	C	A	179	0.821101	C	39	0.178899	0.0458716
923	S1_81661070	1	109	G	A	G	117	0.536697	A	101	0.463303	0.0642202
924	S1_82234976	1	109	T	A	T	183	0.83945	A	35	0.16055	0.00917431
925	S1_83009845	1	109	A	G	A	180	0.825688	G	38	0.174312	0.0366972
926	S1_83009868	1	109	C	A	C	180	0.825688	A	38	0.174312	0.0366972
927	S1_83016029	1	109	T	C	T	180	0.825688	C	38	0.174312	0.0366972
928	S1_83024895	1	109	G	C	G	184	0.844037	C	34	0.155963	0.0183486
929	S1_84328486	1	109	T	C	T	149	0.683486	C	69	0.316514	0.0458716
930	S1_84376721	1	109	T	C	T	127	0.582569	C	91	0.417431	0.0458716
931	S1_84800813	1	109	G	A	G	171	0.784404	A	47	0.215596	0.0642202
932	S1_84801118	1	109	C	G	C	138	0.633028	G	80	0.366972	0.0183486
933	S1_84801732	1	109	C	T	C	204	0.93578	T	14	0.0642202	0.0183486
934	S1_85186504	1	109	C	T	C	157	0.720183	T	61	0.279817	0.0275229
935	S1_85186993	1	109	A	G	A	154	0.706422	G	64	0.293578	0.0366972
936	S1_85694287	1	109	C	G	C	185	0.848624	G	33	0.151376	0.0275229
937	S1_86119713	1	109	C	G	C	200	0.917431	G	18	0.0825688	0.0917431
938	S1_86278359	1	109	T	C	T	174	0.798165	C	44	0.201835	0.0550459
939	S1_86340386	1	109	G	A	G	178	0.816514	A	40	0.183486	0.0183486
940	S1_86561173	1	109	G	C	G	143	0.655963	C	75	0.344037	0.0275229
941	S1_86739509	1	109	A	G	A	138	0.633028	G	80	0.366972	0.0366972
942	S1_86899906	1	109	C	G	C	127	0.582569	G	91	0.417431	0.0458716
943	S1_86899981	1	109	C	G	C	124	0.568807	G	94	0.431193	0.0550459
944	S1_86900067	1	109	G	A	G	127	0.582569	A	91	0.417431	0.0642202
945	S1_86900075	1	109	G	C	G	127	0.582569	C	91	0.417431	0.0642202
946	S1_87085664	1	109	G	A	G	116	0.53211	A	102	0.46789	0.0366972
947	S1_87351666	1	109	T	G	T	184	0.844037	G	34	0.155963	0.0550459
948	S1_88071469	1	109	C	T	C	182	0.834862	T	36	0.165138	0.0366972
949	S1_88134851	1	109	A	T	A	183	0.83945	T	35	0.16055	0.0458716
950	S1_88134879	1	109	A	G	A	183	0.83945	G	35	0.16055	0.0458716
951	S1_88134985	1	109	G	A	G	184	0.844037	A	34	0.155963	0.0183486
952	S1_88228290	1	109	G	A	G	207	0.949541	A	11	0.0504587	0.00917431
953	S1_88228301	1	109	T	G	T	176	0.807339	G	42	0.192661	0.0917431
954	S1_88247146	1	109	T	C	T	145	0.665138	C	73	0.334862	0.0275229
955	S1_90078869	1	109	G	A	G	184	0.844037	A	34	0.155963	0.0183486
956	S1_90497883	1	109	G	T	G	201	0.922018	T	17	0.0779817	0.0275229
957	S1_91449635	1	109	C	G	C	181	0.830275	G	37	0.169725	0.0275229
958	S1_91449658	1	109	C	T	C	181	0.830275	T	37	0.169725	0.0275229
959	S1_92525474	1	109	G	A	G	180	0.825688	A	38	0.174312	0.0183486
960	S1_92525873	1	109	A	G	A	121	0.555046	G	97	0.444954	0.0275229
961	S1_92590105	1	109	C	G	C	197	0.90367	G	21	0.0963303	0.0275229
962	S1_92883782	1	109	A	C	A	191	0.876147	C	27	0.123853	0.00917431
963	S1_94461006	1	109	G	A	G	178	0.816514	A	40	0.183486	0.0366972
964	S1_96387580	1	109	G	A	G	202	0.926606	A	16	0.0733945	0.0917431
965	S1_96387625	1	109	G	A	G	202	0.926606	A	16	0.0733945	0.0917431
966	S1_96573067	1	109	G	T	G	199	0.912844	T	19	0.087156	0.0642202
967	S1_96868941	1	109	A	T	A	147	0.674312	T	71	0.325688	0.0275229
968	S1_96868945	1	109	G	T	G	182	0.834862	T	36	0.165138	0.0183486
969	S1_97070227	1	109	T	C	T	178	0.816514	C	40	0.183486	0.0183486
970	S1_97834845	1	109	G	A	G	204	0.93578	A	14	0.0642202	0.0550459
971	S1_97922835	1	109	G	A	G	204	0.93578	A	14	0.0642202	0.0366972
972	S1_98176673	1	109	G	C	G	186	0.853211	C	32	0.146789	0.0366972
973	S1_98181261	1	109	T	C	T	186	0.853211	C	32	0.146789	0.0183486
974	S1_98181304	1	109	C	T	C	186	0.853211	T	32	0.146789	0.0183486
975	S1_98181338	1	109	C	A	C	127	0.582569	A	91	0.417431	0.0642202
976	S1_98185901	1	109	T	C	T	184	0.844037	C	34	0.155963	0.0183486
977	S1_98187068	1	109	A	G	A	194	0.889908	G	24	0.110092	0.0183486
978	S1_98550003	1	109	G	A	G	190	0.87156	A	28	0.12844	0.0183486
979	S1_98560306	1	109	C	T	C	120	0.550459	T	98	0.449541	0.0550459
980	S1_98561277	1	109	A	T	A	183	0.83945	T	35	0.16055	0.00917431
981	S1_98561290	1	109	T	G	T	183	0.83945	G	35	0.16055	0.00917431
982	S1_98801790	1	109	G	A	G	180	0.825688	A	38	0.174312	0.0183486
983	S1_98801817	1	109	C	T	C	178	0.816514	T	40	0.183486	0.0183486
984	S1_98801851	1	109	T	C	T	110	0.504587	C	108	0.495413	0.0366972
985	S1_98801890	1	109	A	G	A	181	0.830275	G	37	0.169725	0.00917431
986	S1_99594967	1	109	C	T	C	207	0.949541	T	11	0.0504587	0.0275229
987	S1_100330321	1	109	G	C	G	183	0.83945	C	35	0.16055	0.0275229
988	S1_100492611	1	109	G	C	G	127	0.582569	C	91	0.417431	0.0458716
989	S1_100669089	1	109	G	A	G	205	0.940367	A	13	0.059633	0.0825688
990	S1_101086711	1	109	G	A	G	196	0.899083	A	22	0.100917	0
991	S1_101086738	1	109	C	G	C	185	0.848624	G	33	0.151376	0.0275229
992	S1_101086740	1	109	G	A	G	196	0.899083	A	22	0.100917	0
993	S1_101086744	1	109	G	A	G	196	0.899083	A	22	0.100917	0
994	S1_101142540	1	109	G	C	G	204	0.93578	C	14	0.0642202	0
995	S1_101150271	1	109	T	C	T	176	0.807339	C	42	0.192661	0.0183486
996	S1_101444487	1	109	T	C	T	190	0.87156	C	28	0.12844	0.0183486
997	S1_101456762	1	109	G	A	G	198	0.908257	A	20	0.0917431	0.0366972
998	S1_101456776	1	109	C	T	C	182	0.834862	T	36	0.165138	0.0366972
999	S1_102754894	1	109	G	T	G	207	0.949541	T	11	0.0504587	0.0825688
1000	S1_102815585	1	109	T	C	T	134	0.614679	C	84	0.385321	0.0550459
1001	S1_103088916	1	109	A	T	A	172	0.788991	T	46	0.211009	0.0183486
1002	S1_103088922	1	109	T	G	T	172	0.788991	G	46	0.211009	0.0183486
1003	S1_103157751	1	109	G	T	G	206	0.944954	T	12	0.0550459	0.0183486
1004	S1_103195276	1	109	C	A	C	142	0.651376	A	76	0.348624	0.0733945
1005	S1_103922430	1	109	T	C	T	175	0.802752	C	43	0.197248	0.0275229
1006	S1_104028744	1	109	G	A	G	192	0.880734	A	26	0.119266	0.0183486
1007	S1_104028775	1	109	T	C	T	192	0.880734	C	26	0.119266	0.0183486
1008	S1_104028788	1	109	G	C	G	192	0.880734	C	26	0.119266	0.0183486
1009	S1_104180678	1	109	A	G	A	191	0.876147	G	27	0.123853	0.00917431
1010	S1_104385964	1	109	C	T	C	201	0.922018	T	17	0.0779817	0.00917431
1011	S1_104386000	1	109	A	T	A	206	0.944954	T	12	0.0550459	0.0183486
1012	S1_104386030	1	109	G	T	G	206	0.944954	T	12	0.0550459	0.0183486
1013	S1_104386049	1	109	G	T	G	206	0.944954	T	12	0.0550459	0.0183486
1014	S1_104393818	1	109	G	T	G	138	0.633028	T	80	0.366972	0.0366972
1015	S1_104438349	1	109	T	C	T	148	0.678899	C	70	0.321101	0.0183486
1016	S1_104465860	1	109	T	G	T	115	0.527523	G	103	0.472477	0.0275229
1017	S1_104465910	1	109	A	G	A	200	0.917431	G	18	0.0825688	0.0183486
1018	S1_106180809	1	109	G	A	G	192	0.880734	A	26	0.119266	0.0366972
1019	S1_106235575	1	109	C	A	C	202	0.926606	A	16	0.0733945	0.0183486
1020	S1_106243654	1	109	C	T	C	191	0.876147	T	27	0.123853	0.0275229
1021	S1_106529438	1	109	C	G	C	191	0.876147	G	27	0.123853	0.00917431
1022	S1_106705892	1	109	C	T	C	183	0.83945	T	35	0.16055	0.0275229
1023	S1_110513985	1	109	G	T	G	134	0.614679	T	84	0.385321	0.0183486
1024	S1_110514075	1	109	T	G	T	132	0.605505	G	86	0.394495	0.0366972
1025	S1_110888761	1	109	T	C	T	172	0.788991	C	46	0.211009	0.0550459
1026	S1_111128642	1	109	G	A	G	129	0.591743	A	89	0.408257	0.0825688
1027	S1_112851387	1	109	A	T	A	185	0.848624	T	33	0.151376	0.0275229
1028	S1_112991809	1	109	A	C	A	188	0.862385	C	30	0.137615	0.0183486
1029	S1_113691143	1	109	C	A	C	152	0.697248	A	66	0.302752	0.0183486
1030	S1_113814150	1	109	T	C	T	182	0.834862	C	36	0.165138	0.0366972
1031	S1_114553459	1	109	C	T	C	206	0.944954	T	12	0.0550459	0.0917431
1032	S1_114569779	1	109	A	G	A	195	0.894495	G	23	0.105505	0.00917431
1033	S1_114687815	1	109	G	T	G	172	0.788991	T	46	0.211009	0.0366972
1034	S1_116281544	1	109	G	A	G	182	0.834862	A	36	0.165138	0
1035	S1_116282815	1	109	C	T	C	206	0.944954	T	12	0.0550459	0
1036	S1_116288970	1	109	G	A	G	182	0.834862	A	36	0.165138	0.0183486
1037	S1_116381308	1	109	G	A	G	180	0.825688	A	38	0.174312	0.0183486
1038	S1_116486087	1	109	T	C	T	178	0.816514	C	40	0.183486	0.0183486
1039	S1_117533486	1	109	C	T	C	184	0.844037	T	34	0.155963	0.0183486
1040	S1_117751083	1	109	A	G	A	181	0.830275	G	37	0.169725	0.0275229
1041	S1_118547756	1	109	C	T	C	191	0.876147	T	27	0.123853	0.00917431
1042	S1_118547810	1	109	C	T	C	115	0.527523	T	103	0.472477	0.0275229
1043	S1_118550509	1	109	T	C	T	190	0.87156	C	28	0.12844	0.0183486
1044	S1_118789890	1	109	C	T	C	178	0.816514	T	40	0.183486	0.0183486
1045	S1_118789897	1	109	A	T	A	178	0.816514	T	40	0.183486	0.0183486
1046	S1_118791057	1	109	G	C	G	181	0.830275	C	37	0.169725	0.00917431
1047	S1_118999378	1	109	T	A	T	118	0.541284	A	100	0.458716	0.0550459
1048	S1_119029135	1	109	C	T	C	190	0.87156	T	28	0.12844	0.0917431
1049	S1_119054879	1	109	C	T	C	179	0.821101	T	39	0.178899	0.00917431
1050	S1_119193826	1	109	T	A	T	155	0.711009	A	63	0.288991	0.00917431
1051	S1_119230591	1	109	G	T	G	203	0.931193	T	15	0.0688073	0.00917431
1052	S1_119343629	1	109	A	G	A	180	0.825688	G	38	0.174312	0.0366972
1053	S1_119343737	1	109	C	T	C	157	0.720183	T	61	0.279817	0.00917431
1054	S1_119344011	1	109	A	T	A	154	0.706422	T	64	0.293578	0.0183486
1055	S1_119589591	1	109	A	G	A	171	0.784404	G	47	0.215596	0.00917431
1056	S1_119614648	1	109	C	A	C	175	0.802752	A	43	0.197248	0.00917431
1057	S1_119708668	1	109	A	G	A	182	0.834862	G	36	0.165138	0.0183486
1058	S1_119715962	1	109	T	C	T	191	0.876147	C	27	0.123853	0.00917431
1059	S1_119745531	1	109	T	C	T	179	0.821101	C	39	0.178899	0.0275229
1060	S1_119780829	1	109	C	G	C	137	0.62844	G	81	0.37156	0.0458716
1061	S1_120042964	1	109	A	G	A	203	0.931193	G	15	0.0688073	0.0275229
1062	S1_120042999	1	109	T	A	T	203	0.931193	A	15	0.0688073	0.0275229
1063	S1_120043785	1	109	C	T	C	202	0.926606	T	16	0.0733945	0.0183486
1064	S1_120233863	1	109	A	C	A	198	0.908257	C	20	0.0917431	0
1065	S1_120233896	1	109	C	T	C	198	0.908257	T	20	0.0917431	0
1066	S1_120302909	1	109	T	C	T	180	0.825688	C	38	0.174312	0.0183486
1067	S1_120302963	1	109	A	G	A	177	0.811927	G	41	0.188073	0.00917431
1068	S1_120302978	1	109	T	C	T	190	0.87156	C	28	0.12844	0.0183486
1069	S1_120437174	1	109	T	C	T	205	0.940367	C	13	0.059633	0.00917431
1070	S1_121421395	1	109	A	G	A	202	0.926606	G	16	0.0733945	0.0183486
1071	S1_121430251	1	109	T	A	T	202	0.926606	A	16	0.0733945	0
1072	S1_121920333	1	109	A	G	A	200	0.917431	G	18	0.0825688	0
1073	S1_121946851	1	109	G	T	G	183	0.83945	T	35	0.16055	0.00917431
1074	S1_122369359	1	109	G	T	G	207	0.949541	T	11	0.0504587	0.0825688
1075	S1_123556452	1	109	C	A	C	179	0.821101	A	39	0.178899	0.00917431
1076	S1_124911281	1	109	G	A	G	196	0.899083	A	22	0.100917	0.0917431
1077	S1_126838580	1	109	G	C	G	183	0.83945	C	35	0.16055	0.0275229
1078	S1_127430634	1	109	T	C	T	143	0.655963	C	75	0.344037	0.0642202
1079	S1_127452029	1	109	A	G	A	134	0.614679	G	84	0.385321	0.0550459
1080	S1_127452038	1	109	C	T	C	147	0.674312	T	71	0.325688	0.0458716
1081	S1_127453135	1	109	A	G	A	144	0.66055	G	74	0.33945	0.0366972
1082	S1_128129288	1	109	G	A	G	204	0.93578	A	14	0.0642202	0.0917431
1083	S1_128211042	1	109	T	C	T	132	0.605505	C	86	0.394495	0.0366972
1084	S1_128964184	1	109	C	G	C	139	0.637615	G	79	0.362385	0.0458716
1085	S1_128964680	1	109	C	T	C	192	0.880734	T	26	0.119266	0.0183486
1086	S1_129231657	1	109	G	A	G	200	0.917431	A	18	0.0825688	0.0917431
1087	S1_130130246	1	109	G	A	G	179	0.821101	A	39	0.178899	0.00917431
1088	S1_130443432	1	109	A	T	A	126	0.577982	T	92	0.422018	0.0183486
1089	S1_130443437	1	109	G	A	G	175	0.802752	A	43	0.197248	0.0275229
1090	S1_130443489	1	109	A	G	A	126	0.577982	G	92	0.422018	0.0366972
1091	S1_130716954	1	109	A	C	A	127	0.582569	C	91	0.417431	0.0275229
1092	S1_132747344	1	109	C	G	C	205	0.940367	G	13	0.059633	0.0642202
1093	S1_136113799	1	109	A	C	A	179	0.821101	C	39	0.178899	0.0458716
1094	S1_136113816	1	109	G	A	G	181	0.830275	A	37	0.169725	0.0458716
1095	S1_138466150	1	109	C	T	C	183	0.83945	T	35	0.16055	0.0275229
1096	S1_138467203	1	109	C	T	C	141	0.646789	T	77	0.353211	0.0275229
1097	S1_138467226	1	109	A	T	A	175	0.802752	T	43	0.197248	0.0275229
1098	S1_139093752	1	109	A	T	A	206	0.944954	T	12	0.0550459	0.0550459
1099	S1_141486500	1	109	A	G	A	182	0.834862	G	36	0.165138	0.0183486
1100	S1_141557131	1	109	G	A	G	177	0.811927	A	41	0.188073	0.0458716
1101	S1_141558017	1	109	G	C	G	132	0.605505	C	86	0.394495	0.0550459
1102	S1_141558056	1	109	T	C	T	179	0.821101	C	39	0.178899	0.0275229
1103	S1_141558057	1	109	G	A	G	171	0.784404	A	47	0.215596	0.0275229
1104	S1_141558064	1	109	G	A	G	187	0.857798	A	31	0.142202	0.0275229
1105	S1_141573174	1	109	A	T	A	204	0.93578	T	14	0.0642202	0
1106	S1_141573193	1	109	C	T	C	166	0.761468	T	52	0.238532	0.0183486
1107	S1_141582134	1	109	G	A	G	121	0.555046	A	97	0.444954	0.0275229
1108	S1_141721884	1	109	C	G	C	201	0.922018	G	17	0.0779817	0.0275229
1109	S1_141721959	1	109	C	A	C	124	0.568807	A	94	0.431193	0.0366972
1110	S1_141721986	1	109	C	G	C	200	0.917431	G	18	0.0825688	0.0183486
1111	S1_141722004	1	109	C	G	C	178	0.816514	G	40	0.183486	0.0183486
1112	S1_141864842	1	109	G	T	G	160	0.733945	T	58	0.266055	0.0183486
1113	S1_141898765	1	109	C	T	C	159	0.729358	T	59	0.270642	0.0458716
1114	S1_141898795	1	109	A	T	A	137	0.62844	T	81	0.37156	0.0825688
1115	S1_141898847	1	109	T	A	T	135	0.619266	A	83	0.380734	0.0275229
1116	S1_141906854	1	109	C	T	C	196	0.899083	T	22	0.100917	0.0183486
1117	S1_141906883	1	109	A	C	A	196	0.899083	C	22	0.100917	0.0183486
1118	S1_141906885	1	109	C	A	C	202	0.926606	A	16	0.0733945	0.0183486
1119	S1_143165487	1	109	C	T	C	112	0.513761	T	106	0.486239	0.0550459
1120	S1_143165493	1	109	G	A	G	181	0.830275	A	37	0.169725	0.0275229
1121	S1_143165496	1	109	G	A	G	181	0.830275	A	37	0.169725	0.0275229
1122	S1_143165546	1	109	A	G	A	179	0.821101	G	39	0.178899	0.0458716
1123	S1_143281549	1	109	G	T	G	207	0.949541	T	11	0.0504587	0.0825688
1124	S1_144178227	1	109	T	G	T	146	0.669725	G	72	0.330275	0.0366972
1125	S1_144354802	1	109	C	T	C	206	0.944954	T	12	0.0550459	0.0917431
1126	S1_144522221	1	109	G	A	G	164	0.752294	A	54	0.247706	0.0183486
1127	S1_144522234	1	109	C	T	C	164	0.752294	T	54	0.247706	0.0183486
1128	S1_144532263	1	109	G	C	G	156	0.715596	C	62	0.284404	0.0366972
1129	S1_144532291	1	109	C	T	C	179	0.821101	T	39	0.178899	0.00917431
1130	S1_144901904	1	109	G	A	G	189	0.866972	A	29	0.133028	0.0642202
1131	S1_144901970	1	109	C	T	C	179	0.821101	T	39	0.178899	0.00917431
1132	S1_144901992	1	109	A	T	A	179	0.821101	T	39	0.178899	0.00917431
1133	S1_144901997	1	109	C	G	C	177	0.811927	G	41	0.188073	0.00917431
1134	S1_145126163	1	109	G	C	G	183	0.83945	C	35	0.16055	0.00917431
1135	S1_145303847	1	109	G	A	G	141	0.646789	A	77	0.353211	0.0275229
1136	S1_145390515	1	109	A	T	A	146	0.669725	T	72	0.330275	0.0366972
1137	S1_145449053	1	109	C	A	C	207	0.949541	A	11	0.0504587	0.0642202
1138	S1_145521932	1	109	C	A	C	207	0.949541	A	11	0.0504587	0.0825688
1139	S1_146100773	1	109	T	A	T	160	0.733945	A	58	0.266055	0
1140	S1_147202513	1	109	T	G	T	179	0.821101	G	39	0.178899	0.00917431
1141	S1_147473339	1	109	G	A	G	176	0.807339	A	42	0.192661	0.0183486
1142	S1_147773860	1	109	A	G	A	163	0.747706	G	55	0.252294	0.0642202
1143	S1_147933572	1	109	T	C	T	174	0.798165	C	44	0.201835	0.0183486
1144	S1_148313195	1	109	T	G	T	176	0.807339	G	42	0.192661	0.0183486
1145	S1_148313196	1	109	C	G	C	176	0.807339	G	42	0.192661	0.0183486
1146	S1_148313225	1	109	T	G	T	196	0.899083	G	22	0.100917	0
1147	S1_148336058	1	109	A	G	A	196	0.899083	G	22	0.100917	0
1148	S1_148375345	1	109	T	G	T	159	0.729358	G	59	0.270642	0.0275229
1149	S1_149172582	1	109	T	C	T	201	0.922018	C	17	0.0779817	0.0458716
1150	S1_149172585	1	109	G	C	G	186	0.853211	C	32	0.146789	0.0550459
1151	S1_149173317	1	109	A	G	A	184	0.844037	G	34	0.155963	0.0183486
1152	S1_149622247	1	109	G	A	G	126	0.577982	A	92	0.422018	0.0550459
1153	S1_150001919	1	109	G	A	G	115	0.527523	A	103	0.472477	0.0642202
1154	S1_150393865	1	109	C	T	C	184	0.844037	T	34	0.155963	0.0183486
1155	S1_150741520	1	109	A	G	A	128	0.587156	G	90	0.412844	0.0366972
1156	S1_150741540	1	109	G	C	G	163	0.747706	C	55	0.252294	0.0275229
1157	S1_150815544	1	109	A	G	A	183	0.83945	G	35	0.16055	0.00917431
1158	S1_150890804	1	109	C	T	C	183	0.83945	T	35	0.16055	0.00917431
1159	S1_150896835	1	109	C	G	C	168	0.770642	G	50	0.229358	0.0366972
1160	S1_151169265	1	109	T	C	T	112	0.513761	C	106	0.486239	0.0183486
1161	S1_152280928	1	109	C	G	C	158	0.724771	G	60	0.275229	0.0366972
1162	S1_154819547	1	109	G	A	G	139	0.637615	A	79	0.362385	0.0275229
1163	S1_154819552	1	109	G	A	G	147	0.674312	A	71	0.325688	0.0275229
1164	S1_154819599	1	109	A	G	A	135	0.619266	G	83	0.380734	0.00917431
1165	S1_154819600	1	109	C	T	C	135	0.619266	T	83	0.380734	0.00917431
1166	S1_155270040	1	109	T	C	T	131	0.600917	C	87	0.399083	0.0458716
1167	S1_155270062	1	109	G	A	G	134	0.614679	A	84	0.385321	0.0366972
1168	S1_155270113	1	109	C	A	C	182	0.834862	A	36	0.165138	0.0366972
1169	S1_155270293	1	109	C	T	C	182	0.834862	T	36	0.165138	0.0183486
1170	S1_155569326	1	109	A	G	A	203	0.931193	G	15	0.0688073	0.00917431
1171	S1_155594012	1	109	G	A	G	135	0.619266	A	83	0.380734	0.0275229
1172	S1_155595106	1	109	C	T	C	202	0.926606	T	16	0.0733945	0
1173	S1_155595122	1	109	T	C	T	202	0.926606	C	16	0.0733945	0
1174	S1_155909448	1	109	A	G	A	182	0.834862	G	36	0.165138	0.0183486
1175	S1_156047762	1	109	G	A	G	178	0.816514	A	40	0.183486	0.0183486
1176	S1_156141243	1	109	G	T	G	206	0.944954	T	12	0.0550459	0
1177	S1_156141328	1	109	A	T	A	119	0.545872	T	99	0.454128	0.0275229
1178	S1_156300432	1	109	A	G	A	163	0.747706	G	55	0.252294	0.0458716
1179	S1_156300438	1	109	G	T	G	187	0.857798	T	31	0.142202	0.0275229
1180	S1_156300462	1	109	T	A	T	147	0.674312	A	71	0.325688	0.0642202
1181	S1_156300852	1	109	A	T	A	207	0.949541	T	11	0.0504587	0.00917431
1182	S1_156366068	1	109	C	G	C	120	0.550459	G	98	0.449541	0.0366972
1183	S1_156366116	1	109	C	A	C	202	0.926606	A	16	0.0733945	0
1184	S1_156366120	1	109	A	G	A	202	0.926606	G	16	0.0733945	0
1185	S1_156366122	1	109	G	A	G	114	0.522936	A	104	0.477064	0.0366972
1186	S1_156366164	1	109	C	G	C	148	0.678899	G	70	0.321101	0.0183486
1187	S1_156366184	1	109	G	C	G	190	0.87156	C	28	0.12844	0.0366972
1188	S1_156366215	1	109	C	T	C	201	0.922018	T	17	0.0779817	0.00917431
1189	S1_156366221	1	109	A	C	A	201	0.922018	C	17	0.0779817	0.00917431
1190	S1_156409782	1	109	G	C	G	122	0.559633	C	96	0.440367	0.0366972
1191	S1_156409793	1	109	C	G	C	158	0.724771	G	60	0.275229	0.0366972
1192	S1_156489607	1	109	T	C	T	140	0.642202	C	78	0.357798	0.0550459
1193	S1_156490462	1	109	A	G	A	142	0.651376	G	76	0.348624	0.0366972
1194	S1_156490581	1	109	A	G	A	154	0.706422	G	64	0.293578	0.0366972
1195	S1_156841878	1	109	G	A	G	156	0.715596	A	62	0.284404	0.0183486
1196	S1_157343536	1	109	G	A	G	161	0.738532	A	57	0.261468	0.0275229
1197	S1_157343560	1	109	C	A	C	181	0.830275	A	37	0.169725	0.00917431
1198	S1_158049548	1	109	A	G	A	190	0.87156	G	28	0.12844	0
1199	S1_158086181	1	109	G	A	G	206	0.944954	A	12	0.0550459	0.0917431
1200	S1_158723092	1	109	C	T	C	115	0.527523	T	103	0.472477	0.0458716
1201	S1_159035123	1	109	A	G	A	136	0.623853	G	82	0.376147	0.0366972
1202	S1_159131849	1	109	C	T	C	174	0.798165	T	44	0.201835	0.0183486
1203	S1_159253372	1	109	A	G	A	193	0.885321	G	25	0.114679	0.00917431
1204	S1_159255020	1	109	C	T	C	195	0.894495	T	23	0.105505	0.00917431
1205	S1_159255025	1	109	T	C	T	117	0.536697	C	101	0.463303	0.0275229
1206	S1_159264924	1	109	G	C	G	189	0.866972	C	29	0.133028	0.0275229
1207	S1_159693928	1	109	A	G	A	153	0.701835	G	65	0.298165	0.0458716
1208	S1_159705072	1	109	G	C	G	154	0.706422	C	64	0.293578	0.0366972
1209	S1_159832362	1	109	T	A	T	184	0.844037	A	34	0.155963	0.0183486
1210	S1_159875736	1	109	G	A	G	184	0.844037	A	34	0.155963	0
1211	S1_159875766	1	109	A	G	A	184	0.844037	G	34	0.155963	0
1212	S1_159875773	1	109	T	A	T	184	0.844037	A	34	0.155963	0
1213	S1_159875807	1	109	G	T	G	186	0.853211	T	32	0.146789	0.0183486
1214	S1_159875834	1	109	G	A	G	186	0.853211	A	32	0.146789	0.0183486
1215	S1_160387022	1	109	T	C	T	184	0.844037	C	34	0.155963	0.0183486
1216	S1_160675042	1	109	T	C	T	132	0.605505	C	86	0.394495	0.0366972
1217	S1_160682059	1	109	T	C	T	110	0.504587	C	108	0.495413	0.0366972
1218	S1_160682088	1	109	G	A	G	205	0.940367	A	13	0.059633	0.00917431
1219	S1_160684627	1	109	C	T	C	123	0.56422	T	95	0.43578	0.0458716
1220	S1_160690962	1	109	A	G	A	153	0.701835	G	65	0.298165	0.0458716
1221	S1_160690994	1	109	C	T	C	169	0.775229	T	49	0.224771	0.0458716
1222	S1_161751106	1	109	G	A	G	153	0.701835	A	65	0.298165	0.0275229
1223	S1_161809819	1	109	G	A	G	172	0.788991	A	46	0.211009	0.0183486
1224	S1_161862640	1	109	C	A	C	129	0.591743	A	89	0.408257	0.0275229
1225	S1_161862642	1	109	A	G	A	129	0.591743	G	89	0.408257	0.0275229
1226	S1_161862673	1	109	T	C	T	180	0.825688	C	38	0.174312	0.0183486
1227	S1_161862710	1	109	G	A	G	130	0.59633	A	88	0.40367	0.0183486
1228	S1_161862755	1	109	A	G	A	181	0.830275	G	37	0.169725	0.0642202
1229	S1_161921337	1	109	C	T	C	190	0.87156	T	28	0.12844	0.0183486
1230	S1_161921469	1	109	G	A	G	158	0.724771	A	60	0.275229	0.0366972
1231	S1_161921484	1	109	G	C	G	192	0.880734	C	26	0.119266	0.0366972
1232	S1_161921502	1	109	T	G	T	177	0.811927	G	41	0.188073	0.0458716
1233	S1_161945216	1	109	T	C	T	153	0.701835	C	65	0.298165	0.0458716
1234	S1_162690761	1	109	C	G	C	163	0.747706	G	55	0.252294	0.0642202
1235	S1_162695667	1	109	T	G	T	141	0.646789	G	77	0.353211	0.0458716
1236	S1_162695750	1	109	A	G	A	132	0.605505	G	86	0.394495	0.0366972
1237	S1_162695761	1	109	G	C	G	132	0.605505	C	86	0.394495	0.0366972
1238	S1_162695857	1	109	G	A	G	184	0.844037	A	34	0.155963	0.0366972
1239	S1_162776221	1	109	T	C	T	188	0.862385	C	30	0.137615	0.0183486
1240	S1_162776304	1	109	G	A	G	149	0.683486	A	69	0.316514	0.0275229
1241	S1_162776319	1	109	G	A	G	189	0.866972	A	29	0.133028	0.00917431
1242	S1_162778642	1	109	C	G	C	175	0.802752	G	43	0.197248	0.0275229
1243	S1_162929486	1	109	T	G	T	121	0.555046	G	97	0.444954	0.0275229
1244	S1_163033683	1	109	A	G	A	117	0.536697	G	101	0.463303	0.0458716
1245	S1_163260315	1	109	C	T	C	118	0.541284	T	100	0.458716	0.0366972
1246	S1_163296592	1	109	G	A	G	124	0.568807	A	94	0.431193	0.0183486
1247	S1_163296594	1	109	C	A	C	124	0.568807	A	94	0.431193	0.0183486
1248	S1_163296605	1	109	G	A	G	124	0.568807	A	94	0.431193	0.0183486
1249	S1_163296606	1	109	A	G	A	109	0.5	G	109	0.5	0.0642202
1250	S1_163604077	1	109	G	A	G	203	0.931193	A	15	0.0688073	0.0275229
1251	S1_163604158	1	109	G	A	G	130	0.59633	A	88	0.40367	0.0366972
1252	S1_163905658	1	109	G	A	G	114	0.522936	A	104	0.477064	0.0366972
1253	S1_164103958	1	109	C	T	C	115	0.527523	T	103	0.472477	0.0275229
1254	S1_164106770	1	109	C	T	C	111	0.509174	T	107	0.490826	0.00917431
1255	S1_164106821	1	109	C	A	C	111	0.509174	A	107	0.490826	0.00917431
1256	S1_164670359	1	109	T	A	T	206	0.944954	A	12	0.0550459	0.0183486
1257	S1_164742343	1	109	T	C	T	206	0.944954	C	12	0.0550459	0
1258	S1_164742355	1	109	G	A	G	206	0.944954	A	12	0.0550459	0
1259	S1_164743633	1	109	C	G	C	203	0.931193	G	15	0.0688073	0.00917431
1260	S1_164877487	1	109	T	G	T	191	0.876147	G	27	0.123853	0.0275229
1261	S1_166482664	1	109	A	T	A	197	0.90367	T	21	0.0963303	0.00917431
1262	S1_166643691	1	109	C	T	C	195	0.894495	T	23	0.105505	0.00917431
1263	S1_166656401	1	109	G	T	G	199	0.912844	T	19	0.087156	0.00917431
1264	S1_167219664	1	109	T	C	T	155	0.711009	C	63	0.288991	0.0458716
1265	S1_167739868	1	109	C	T	C	203	0.931193	T	15	0.0688073	0.0275229
1266	S1_168021765	1	109	G	A	G	206	0.944954	A	12	0.0550459	0.0733945
1267	S1_168292213	1	109	C	G	C	194	0.889908	G	24	0.110092	0.0183486
1268	S1_168482726	1	109	C	A	C	179	0.821101	A	39	0.178899	0.00917431
1269	S1_168482731	1	109	G	C	G	155	0.711009	C	63	0.288991	0.00917431
1270	S1_168605026	1	109	G	A	G	181	0.830275	A	37	0.169725	0.00917431
1271	S1_168760070	1	109	A	G	A	145	0.665138	G	73	0.334862	0.0642202
1272	S1_168760124	1	109	T	C	T	145	0.665138	C	73	0.334862	0.00917431
1273	S1_168760167	1	109	T	C	T	145	0.665138	C	73	0.334862	0.00917431
1274	S1_168944063	1	109	C	A	C	177	0.811927	A	41	0.188073	0.0275229
1275	S1_168944069	1	109	G	A	G	133	0.610092	A	85	0.389908	0.0275229
1276	S1_168944239	1	109	C	T	C	131	0.600917	T	87	0.399083	0.0275229
1277	S1_169269122	1	109	T	C	T	171	0.784404	C	47	0.215596	0.0458716
1278	S1_169509342	1	109	C	T	C	170	0.779817	T	48	0.220183	0.0550459
1279	S1_169932704	1	109	G	A	G	155	0.711009	A	63	0.288991	0.00917431
1280	S1_170324884	1	109	C	A	C	196	0.899083	A	22	0.100917	0.0550459
1281	S1_170353786	1	109	C	T	C	170	0.779817	T	48	0.220183	0.0366972
1282	S1_170519068	1	109	A	C	A	170	0.779817	C	48	0.220183	0.0183486
1283	S1_170523760	1	109	G	T	G	180	0.825688	T	38	0.174312	0
1284	S1_170732055	1	109	T	C	T	174	0.798165	C	44	0.201835	0.0183486
1285	S1_170753542	1	109	T	A	T	135	0.619266	A	83	0.380734	0.0275229
1286	S1_170915605	1	109	A	G	A	180	0.825688	G	38	0.174312	0.0183486
1287	S1_170915685	1	109	T	C	T	177	0.811927	C	41	0.188073	0.00917431
1288	S1_171047092	1	109	T	C	T	119	0.545872	C	99	0.454128	0.0642202
1289	S1_171055986	1	109	G	T	G	160	0.733945	T	58	0.266055	0.0183486
1290	S1_171058599	1	109	C	G	C	139	0.637615	G	79	0.362385	0.00917431
1291	S1_171086639	1	109	A	T	A	115	0.527523	T	103	0.472477	0.0458716
1292	S1_171251507	1	109	G	A	G	168	0.770642	A	50	0.229358	0.0183486
1293	S1_171251509	1	109	C	T	C	170	0.779817	T	48	0.220183	0.0366972
1294	S1_171337700	1	109	C	T	C	179	0.821101	T	39	0.178899	0.00917431
1295	S1_171646595	1	109	C	T	C	131	0.600917	T	87	0.399083	0.0275229
1296	S1_171647271	1	109	C	T	C	162	0.743119	T	56	0.256881	0.0183486
1297	S1_171663827	1	109	T	C	T	127	0.582569	C	91	0.417431	0.0275229
1298	S1_171680749	1	109	G	T	G	196	0.899083	T	22	0.100917	0.0183486
1299	S1_171680914	1	109	G	A	G	187	0.857798	A	31	0.142202	0.00917431
1300	S1_171680916	1	109	G	T	G	185	0.848624	T	33	0.151376	0.00917431
1301	S1_171745878	1	109	G	A	G	139	0.637615	A	79	0.362385	0.0275229
1302	S1_171885391	1	109	G	A	G	123	0.56422	A	95	0.43578	0.0275229
1303	S1_172951077	1	109	C	T	C	206	0.944954	T	12	0.0550459	0.0550459
1304	S1_173117490	1	109	C	T	C	123	0.56422	T	95	0.43578	0.00917431
1305	S1_173117972	1	109	G	C	G	174	0.798165	C	44	0.201835	0.0183486
1306	S1_173196112	1	109	C	G	C	142	0.651376	G	76	0.348624	0.0366972
1307	S1_173196115	1	109	G	A	G	182	0.834862	A	36	0.165138	0.0183486
1308	S1_173391916	1	109	G	A	G	143	0.655963	A	75	0.344037	0.0458716
1309	S1_173446519	1	109	C	T	C	183	0.83945	T	35	0.16055	0.0275229
1310	S1_173446554	1	109	A	G	A	141	0.646789	G	77	0.353211	0.0275229
1311	S1_173446562	1	109	A	C	A	157	0.720183	C	61	0.279817	0.00917431
1312	S1_173479575	1	109	C	T	C	145	0.665138	T	73	0.334862	0.0458716
1313	S1_173479577	1	109	A	G	A	135	0.619266	G	83	0.380734	0.0458716
1314	S1_173480859	1	109	A	G	A	118	0.541284	G	100	0.458716	0.0550459
1315	S1_173480935	1	109	G	C	G	187	0.857798	C	31	0.142202	0.00917431
1316	S1_173481999	1	109	C	A	C	181	0.830275	A	37	0.169725	0.0275229
1317	S1_173490162	1	109	G	A	G	152	0.697248	A	66	0.302752	0.0183486
1318	S1_173498419	1	109	A	C	A	177	0.811927	C	41	0.188073	0.00917431
1319	S1_173498431	1	109	G	A	G	157	0.720183	A	61	0.279817	0.0825688
1320	S1_173498432	1	109	T	C	T	141	0.646789	C	77	0.353211	0.0825688
1321	S1_173663351	1	109	T	C	T	120	0.550459	C	98	0.449541	0.0366972
1322	S1_173663450	1	109	T	A	T	203	0.931193	A	15	0.0688073	0.0275229
1323	S1_173670235	1	109	G	C	G	174	0.798165	C	44	0.201835	0.0183486
1324	S1_173680277	1	109	C	A	C	132	0.605505	A	86	0.394495	0.0183486
1325	S1_173680302	1	109	G	A	G	132	0.605505	A	86	0.394495	0.0183486
1326	S1_174027077	1	109	C	T	C	177	0.811927	T	41	0.188073	0.00917431
1327	S1_174323298	1	109	A	G	A	162	0.743119	G	56	0.256881	0
1328	S1_174331471	1	109	C	A	C	154	0.706422	A	64	0.293578	0.0183486
1329	S1_174351582	1	109	G	A	G	176	0.807339	A	42	0.192661	0.0366972
1330	S1_174352936	1	109	G	A	G	179	0.821101	A	39	0.178899	0.0275229
1331	S1_175494313	1	109	C	T	C	196	0.899083	T	22	0.100917	0.0183486
1332	S1_175495041	1	109	G	T	G	206	0.944954	T	12	0.0550459	0.0183486
1333	S1_175510569	1	109	C	T	C	159	0.729358	T	59	0.270642	0.0275229
1334	S1_175624129	1	109	G	A	G	197	0.90367	A	21	0.0963303	0.00917431
1335	S1_175956848	1	109	G	A	G	195	0.894495	A	23	0.105505	0.0275229
1336	S1_176480260	1	109	C	A	C	113	0.518349	A	105	0.481651	0.0458716
1337	S1_176611245	1	109	T	A	T	194	0.889908	A	24	0.110092	0
1338	S1_176654192	1	109	A	T	A	128	0.587156	T	90	0.412844	0.0366972
1339	S1_176715601	1	109	G	T	G	181	0.830275	T	37	0.169725	0.0275229
1340	S1_176715607	1	109	A	T	A	150	0.688073	T	68	0.311927	0.0366972
1341	S1_176769184	1	109	T	A	T	195	0.894495	A	23	0.105505	0.0275229
1342	S1_176769249	1	109	C	T	C	123	0.56422	T	95	0.43578	0.0458716
1343	S1_176769255	1	109	G	A	G	123	0.56422	A	95	0.43578	0.0458716
1344	S1_176769257	1	109	T	C	T	123	0.56422	C	95	0.43578	0.0458716
1345	S1_176769286	1	109	G	A	G	123	0.56422	A	95	0.43578	0.0458716
1346	S1_177025688	1	109	C	T	C	158	0.724771	T	60	0.275229	0.0366972
1347	S1_177028271	1	109	G	T	G	145	0.665138	T	73	0.334862	0.0458716
1348	S1_177140716	1	109	G	A	G	198	0.908257	A	20	0.0917431	0
1349	S1_177140725	1	109	T	G	T	198	0.908257	G	20	0.0917431	0
1350	S1_177140755	1	109	T	G	T	172	0.788991	G	46	0.211009	0
1351	S1_177140756	1	109	T	A	T	172	0.788991	A	46	0.211009	0
1352	S1_177140757	1	109	G	A	G	172	0.788991	A	46	0.211009	0
1353	S1_177140784	1	109	G	C	G	170	0.779817	C	48	0.220183	0
1354	S1_177140786	1	109	G	T	G	170	0.779817	T	48	0.220183	0
1355	S1_177140788	1	109	C	T	C	170	0.779817	T	48	0.220183	0
1356	S1_177140838	1	109	G	C	G	185	0.848624	C	33	0.151376	0.00917431
1357	S1_177234053	1	109	C	T	C	170	0.779817	T	48	0.220183	0.0183486
1358	S1_177368898	1	109	C	T	C	197	0.90367	T	21	0.0963303	0.00917431
1359	S1_177674968	1	109	G	T	G	206	0.944954	T	12	0.0550459	0.0183486
1360	S1_177695677	1	109	T	A	T	128	0.587156	A	90	0.412844	0.0366972
1361	S1_177996230	1	109	T	C	T	198	0.908257	C	20	0.0917431	0
1362	S1_178283955	1	109	A	C	A	205	0.940367	C	13	0.059633	0.00917431
1363	S1_178283974	1	109	T	A	T	205	0.940367	A	13	0.059633	0.00917431
1364	S1_178304622	1	109	T	C	T	180	0.825688	C	38	0.174312	0.0366972
1365	S1_178331924	1	109	T	C	T	110	0.504587	C	108	0.495413	0.0550459
1366	S1_178338436	1	109	C	T	C	190	0.87156	T	28	0.12844	0
1367	S1_178744413	1	109	G	A	G	182	0.834862	A	36	0.165138	0.0183486
1368	S1_178822348	1	109	A	G	A	184	0.844037	G	34	0.155963	0
1369	S1_178822377	1	109	C	G	C	163	0.747706	G	55	0.252294	0.0275229
1370	S1_178835081	1	109	T	C	T	156	0.715596	C	62	0.284404	0.0366972
1371	S1_178839179	1	109	C	G	C	110	0.504587	G	108	0.495413	0.0183486
1372	S1_179119139	1	109	T	A	T	192	0.880734	A	26	0.119266	0.0183486
1373	S1_179416504	1	109	C	G	C	169	0.775229	G	49	0.224771	0.00917431
1374	S1_180100598	1	109	G	C	G	170	0.779817	C	48	0.220183	0
1375	S1_180100621	1	109	C	G	C	202	0.926606	G	16	0.0733945	0
1376	S1_180504607	1	109	C	T	C	201	0.922018	T	17	0.0779817	0.00917431
1377	S1_180929161	1	109	G	A	G	140	0.642202	A	78	0.357798	0.0366972
1378	S1_181434434	1	109	C	T	C	156	0.715596	T	62	0.284404	0.0550459
1379	S1_181434469	1	109	A	C	A	152	0.697248	C	66	0.302752	0.0550459
1380	S1_181458753	1	109	G	C	G	188	0.862385	C	30	0.137615	0
1381	S1_181555853	1	109	G	A	G	154	0.706422	A	64	0.293578	0.0550459
1382	S1_181559617	1	109	C	T	C	122	0.559633	T	96	0.440367	0.0550459
1383	S1_181564335	1	109	C	A	C	178	0.816514	A	40	0.183486	0.0183486
1384	S1_181564336	1	109	T	C	T	178	0.816514	C	40	0.183486	0.0183486
1385	S1_181676043	1	109	T	C	T	178	0.816514	C	40	0.183486	0.0183486
1386	S1_181676179	1	109	G	C	G	195	0.894495	C	23	0.105505	0.00917431
1387	S1_181695623	1	109	G	C	G	197	0.90367	C	21	0.0963303	0.00917431
1388	S1_181709745	1	109	T	G	T	204	0.93578	G	14	0.0642202	0
1389	S1_181709762	1	109	G	A	G	206	0.944954	A	12	0.0550459	0.0183486
1390	S1_181717395	1	109	G	A	G	185	0.848624	A	33	0.151376	0.00917431
1391	S1_181738362	1	109	T	A	T	139	0.637615	A	79	0.362385	0.0275229
1392	S1_181738426	1	109	T	C	T	174	0.798165	C	44	0.201835	0
1393	S1_181738431	1	109	T	C	T	140	0.642202	C	78	0.357798	0.0183486
1394	S1_181738432	1	109	T	A	T	140	0.642202	A	78	0.357798	0.0183486
1395	S1_181738444	1	109	G	C	G	140	0.642202	C	78	0.357798	0.0183486
1396	S1_181776754	1	109	T	G	T	169	0.775229	G	49	0.224771	0.0275229
1397	S1_181777271	1	109	T	C	T	178	0.816514	C	40	0.183486	0.0366972
1398	S1_181783793	1	109	C	T	C	165	0.756881	T	53	0.243119	0.0458716
1399	S1_181783841	1	109	A	G	A	169	0.775229	G	49	0.224771	0.0275229
1400	S1_181923335	1	109	A	G	A	160	0.733945	G	58	0.266055	0.0183486
1401	S1_182107571	1	109	T	G	T	114	0.522936	G	104	0.477064	0.0183486
1402	S1_182107607	1	109	A	G	A	140	0.642202	G	78	0.357798	0.0183486
1403	S1_182132427	1	109	A	G	A	168	0.770642	G	50	0.229358	0.0366972
1404	S1_182270504	1	109	A	G	A	201	0.922018	G	17	0.0779817	0.00917431
1405	S1_182348608	1	109	A	G	A	169	0.775229	G	49	0.224771	0.00917431
1406	S1_182348609	1	109	T	G	T	169	0.775229	G	49	0.224771	0.00917431
1407	S1_182348633	1	109	T	A	T	169	0.775229	A	49	0.224771	0.00917431
1408	S1_182671331	1	109	T	A	T	174	0.798165	A	44	0.201835	0
1409	S1_182671390	1	109	T	G	T	174	0.798165	G	44	0.201835	0
1410	S1_182671406	1	109	A	G	A	161	0.738532	G	57	0.261468	0.0642202
1411	S1_182671424	1	109	C	G	C	138	0.633028	G	80	0.366972	0.0550459
1412	S1_182697599	1	109	A	G	A	159	0.729358	G	59	0.270642	0.0458716
1413	S1_182697779	1	109	T	C	T	174	0.798165	C	44	0.201835	0.0550459
1414	S1_182697839	1	109	T	A	T	177	0.811927	A	41	0.188073	0.0275229
1415	S1_182698076	1	109	G	A	G	173	0.793578	A	45	0.206422	0.0275229
1416	S1_183013641	1	109	A	G	A	173	0.793578	G	45	0.206422	0.00917431
1417	S1_183013684	1	109	C	T	C	118	0.541284	T	100	0.458716	0.0366972
1418	S1_183013736	1	109	A	C	A	176	0.807339	C	42	0.192661	0.0183486
1419	S1_183015144	1	109	A	G	A	176	0.807339	G	42	0.192661	0.0366972
1420	S1_183197005	1	109	T	A	T	161	0.738532	A	57	0.261468	0.0275229
1421	S1_183200154	1	109	G	C	G	188	0.862385	C	30	0.137615	0.0366972
1422	S1_183200239	1	109	A	C	A	159	0.729358	C	59	0.270642	0.0458716
1423	S1_183203283	1	109	C	G	C	174	0.798165	G	44	0.201835	0.0183486
1424	S1_183203285	1	109	C	G	C	174	0.798165	G	44	0.201835	0.0183486
1425	S1_183203286	1	109	A	T	A	174	0.798165	T	44	0.201835	0.0183486
1426	S1_183203287	1	109	C	G	C	174	0.798165	G	44	0.201835	0.0183486
1427	S1_183268059	1	109	A	G	A	175	0.802752	G	43	0.197248	0.00917431
1428	S1_183476383	1	109	A	G	A	171	0.784404	G	47	0.215596	0.0458716
1429	S1_183476397	1	109	G	T	G	167	0.766055	T	51	0.233945	0.0275229
1430	S1_183557925	1	109	T	C	T	115	0.527523	C	103	0.472477	0.0458716
1431	S1_183557942	1	109	G	C	G	115	0.527523	C	103	0.472477	0.0458716
1432	S1_183640043	1	109	C	T	C	189	0.866972	T	29	0.133028	0.00917431
1433	S1_183765642	1	109	G	A	G	185	0.848624	A	33	0.151376	0.0642202
1434	S1_183840143	1	109	T	A	T	192	0.880734	A	26	0.119266	0
1435	S1_183840151	1	109	G	C	G	192	0.880734	C	26	0.119266	0
1436	S1_183840168	1	109	G	T	G	192	0.880734	T	26	0.119266	0
1437	S1_183947635	1	109	C	T	C	184	0.844037	T	34	0.155963	0.0183486
1438	S1_183947810	1	109	A	T	A	183	0.83945	T	35	0.16055	0.0275229
1439	S1_183956229	1	109	C	T	C	124	0.568807	T	94	0.431193	0.0366972
1440	S1_183956278	1	109	C	A	C	117	0.536697	A	101	0.463303	0.0458716
1441	S1_183956309	1	109	G	A	G	149	0.683486	A	69	0.316514	0.0458716
1442	S1_183956329	1	109	A	G	A	117	0.536697	G	101	0.463303	0.0458716
1443	S1_183989346	1	109	T	C	T	207	0.949541	C	11	0.0504587	0.0825688
1444	S1_184219473	1	109	C	T	C	144	0.66055	T	74	0.33945	0.0366972
1445	S1_184307458	1	109	G	A	G	206	0.944954	A	12	0.0550459	0
1446	S1_184307462	1	109	C	T	C	206	0.944954	T	12	0.0550459	0
1447	S1_184751260	1	109	T	G	T	125	0.573394	G	93	0.426606	0.00917431
1448	S1_184954010	1	109	C	A	C	178	0.816514	A	40	0.183486	0.0550459
1449	S1_185850961	1	109	G	A	G	206	0.944954	A	12	0.0550459	0.0917431
1450	S1_186020430	1	109	A	G	A	207	0.949541	G	11	0.0504587	0.0642202
1451	S1_186385825	1	109	G	A	G	170	0.779817	A	48	0.220183	0.0183486
1452	S1_186385884	1	109	G	A	G	170	0.779817	A	48	0.220183	0.0183486
1453	S1_186454851	1	109	T	A	T	129	0.591743	A	89	0.408257	0.0458716
1454	S1_186454916	1	109	A	G	A	129	0.591743	G	89	0.408257	0.0458716
1455	S1_186465245	1	109	G	A	G	192	0.880734	A	26	0.119266	0.0183486
1456	S1_186465279	1	109	G	A	G	152	0.697248	A	66	0.302752	0.0366972
1457	S1_186489498	1	109	G	C	G	192	0.880734	C	26	0.119266	0.0183486
1458	S1_186489536	1	109	C	G	C	191	0.876147	G	27	0.123853	0.0275229
1459	S1_186490884	1	109	A	G	A	189	0.866972	G	29	0.133028	0.0275229
1460	S1_186595110	1	109	T	G	T	162	0.743119	G	56	0.256881	0.0366972
1461	S1_186595113	1	109	T	A	T	162	0.743119	A	56	0.256881	0.0366972
1462	S1_186602455	1	109	A	C	A	156	0.715596	C	62	0.284404	0.0550459
1463	S1_186958157	1	109	G	C	G	169	0.775229	C	49	0.224771	0.00917431
1464	S1_186958159	1	109	C	T	C	202	0.926606	T	16	0.0733945	0
1465	S1_186979786	1	109	C	A	C	153	0.701835	A	65	0.298165	0.00917431
1466	S1_187047934	1	109	G	A	G	202	0.926606	A	16	0.0733945	0
1467	S1_187157739	1	109	T	C	T	139	0.637615	C	79	0.362385	0.00917431
1468	S1_187480570	1	109	T	A	T	200	0.917431	A	18	0.0825688	0
1469	S1_187675819	1	109	C	T	C	201	0.922018	T	17	0.0779817	0.00917431
1470	S1_187676686	1	109	A	G	A	133	0.610092	G	85	0.389908	0.0275229
1471	S1_187843392	1	109	T	A	T	168	0.770642	A	50	0.229358	0.0366972
1472	S1_187843424	1	109	A	T	A	165	0.756881	T	53	0.243119	0.0458716
1473	S1_188078282	1	109	G	C	G	167	0.766055	C	51	0.233945	0.00917431
1474	S1_188087445	1	109	C	T	C	192	0.880734	T	26	0.119266	0.0183486
1475	S1_188344747	1	109	G	T	G	170	0.779817	T	48	0.220183	0.0366972
1476	S1_188473747	1	109	C	T	C	203	0.931193	T	15	0.0688073	0.00917431
1477	S1_188725753	1	109	G	A	G	150	0.688073	A	68	0.311927	0.0183486
1478	S1_188804880	1	109	G	A	G	131	0.600917	A	87	0.399083	0.0458716
1479	S1_189162530	1	109	G	T	G	139	0.637615	T	79	0.362385	0.0275229
1480	S1_189204433	1	109	C	A	C	157	0.720183	A	61	0.279817	0.0458716
1481	S1_189204466	1	109	G	T	G	157	0.720183	T	61	0.279817	0.0458716
1482	S1_189204514	1	109	C	A	C	118	0.541284	A	100	0.458716	0.0183486
1483	S1_189221751	1	109	A	G	A	110	0.504587	G	108	0.495413	0.0366972
1484	S1_189238535	1	109	T	G	T	184	0.844037	G	34	0.155963	0.0183486
1485	S1_189667274	1	109	T	G	T	141	0.646789	G	77	0.353211	0.0458716
1486	S1_189667479	1	109	C	T	C	143	0.655963	T	75	0.344037	0.0642202
1487	S1_189667491	1	109	T	A	T	122	0.559633	A	96	0.440367	0.0733945
1488	S1_190156241	1	109	G	A	G	182	0.834862	A	36	0.165138	0.0183486
1489	S1_190156252	1	109	C	G	C	189	0.866972	G	29	0.133028	0.0275229
1490	S1_190156322	1	109	C	T	C	194	0.889908	T	24	0.110092	0.0183486
1491	S1_190156348	1	109	C	T	C	194	0.889908	T	24	0.110092	0.0183486
1492	S1_190196659	1	109	G	T	G	200	0.917431	T	18	0.0825688	0.0183486
1493	S1_190772286	1	109	T	A	T	203	0.931193	A	15	0.0688073	0.0825688
1494	S1_190864920	1	109	G	A	G	207	0.949541	A	11	0.0504587	0.0825688
1495	S1_190864921	1	109	T	C	T	207	0.949541	C	11	0.0504587	0.0825688
1496	S1_191194726	1	109	C	A	C	191	0.876147	A	27	0.123853	0.00917431
1497	S1_191194735	1	109	G	A	G	184	0.844037	A	34	0.155963	0.0183486
1498	S1_191198830	1	109	C	T	C	151	0.692661	T	67	0.307339	0.0458716
1499	S1_191198861	1	109	C	A	C	192	0.880734	A	26	0.119266	0.0366972
1500	S1_191198866	1	109	G	T	G	192	0.880734	T	26	0.119266	0.0366972
1501	S1_191297455	1	109	G	A	G	192	0.880734	A	26	0.119266	0.0183486
1502	S1_191297466	1	109	G	C	G	131	0.600917	C	87	0.399083	0.0458716
1503	S1_191592937	1	109	C	T	C	185	0.848624	T	33	0.151376	0.0458716
1504	S1_191594300	1	109	C	A	C	191	0.876147	A	27	0.123853	0.0458716
1505	S1_191594303	1	109	C	T	C	203	0.931193	T	15	0.0688073	0.00917431
1506	S1_191596096	1	109	A	T	A	188	0.862385	T	30	0.137615	0.0183486
1507	S1_191598770	1	109	A	G	A	158	0.724771	G	60	0.275229	0.0183486
1508	S1_191599369	1	109	G	A	G	145	0.665138	A	73	0.334862	0.0275229
1509	S1_191869808	1	109	A	G	A	147	0.674312	G	71	0.325688	0.0275229
1510	S1_191871328	1	109	C	T	C	192	0.880734	T	26	0.119266	0.0366972
1511	S1_192210315	1	109	C	T	C	200	0.917431	T	18	0.0825688	0.0733945
1512	S1_192761709	1	109	C	T	C	144	0.66055	T	74	0.33945	0.0366972
1513	S1_192826908	1	109	T	A	T	186	0.853211	A	32	0.146789	0.0183486
1514	S1_193039603	1	109	T	A	T	144	0.66055	A	74	0.33945	0.0366972
1515	S1_193071439	1	109	G	T	G	186	0.853211	T	32	0.146789	0.0183486
1516	S1_193267869	1	109	T	C	T	153	0.701835	C	65	0.298165	0.0275229
1517	S1_194565712	1	109	T	A	T	182	0.834862	A	36	0.165138	0.0183486
1518	S1_195204835	1	109	A	C	A	204	0.93578	C	14	0.0642202	0
1519	S1_195205889	1	109	C	A	C	185	0.848624	A	33	0.151376	0.0275229
1520	S1_195267930	1	109	C	T	C	181	0.830275	T	37	0.169725	0.00917431
1521	S1_195609688	1	109	C	G	C	153	0.701835	G	65	0.298165	0.0275229
1522	S1_195747399	1	109	C	A	C	162	0.743119	A	56	0.256881	0.0183486
1523	S1_195760872	1	109	C	T	C	171	0.784404	T	47	0.215596	0.00917431
1524	S1_195839805	1	109	C	T	C	158	0.724771	T	60	0.275229	0.0183486
1525	S1_195902514	1	109	A	T	A	205	0.940367	T	13	0.059633	0.0642202
1526	S1_195902532	1	109	G	A	G	205	0.940367	A	13	0.059633	0.0642202
1527	S1_196100122	1	109	C	A	C	141	0.646789	A	77	0.353211	0.00917431
1528	S1_196515534	1	109	C	T	C	191	0.876147	T	27	0.123853	0.00917431
1529	S1_196515604	1	109	A	G	A	192	0.880734	G	26	0.119266	0.0183486
1530	S1_196699967	1	109	T	C	T	135	0.619266	C	83	0.380734	0.0275229
1531	S1_196870300	1	109	A	G	A	189	0.866972	G	29	0.133028	0.00917431
1532	S1_197190883	1	109	C	G	C	171	0.784404	G	47	0.215596	0.0275229
1533	S1_197199016	1	109	A	C	A	181	0.830275	C	37	0.169725	0.0458716
1534	S1_197203181	1	109	C	T	C	178	0.816514	T	40	0.183486	0.0366972
1535	S1_197203288	1	109	T	A	T	191	0.876147	A	27	0.123853	0.00917431
1536	S1_197203944	1	109	C	A	C	169	0.775229	A	49	0.224771	0.0275229
1537	S1_197205204	1	109	C	G	C	190	0.87156	G	28	0.12844	0.0183486
1538	S1_197296381	1	109	C	T	C	192	0.880734	T	26	0.119266	0.0366972
1539	S1_197296383	1	109	T	C	T	192	0.880734	C	26	0.119266	0.0366972
1540	S1_197296432	1	109	C	T	C	192	0.880734	T	26	0.119266	0.0366972
1541	S1_197296461	1	109	G	A	G	142	0.651376	A	76	0.348624	0.0366972
1542	S1_197309988	1	109	A	G	A	154	0.706422	G	64	0.293578	0.0183486
1543	S1_197310063	1	109	A	G	A	137	0.62844	G	81	0.37156	0.0275229
1544	S1_197324277	1	109	G	T	G	132	0.605505	T	86	0.394495	0.0550459
1545	S1_197330346	1	109	G	T	G	137	0.62844	T	81	0.37156	0.0275229
1546	S1_197424963	1	109	C	T	C	130	0.59633	T	88	0.40367	0.0183486
1547	S1_197425166	1	109	C	T	C	126	0.577982	T	92	0.422018	0.0183486
1548	S1_197426709	1	109	C	T	C	113	0.518349	T	105	0.481651	0.0275229
1549	S1_197426755	1	109	T	C	T	133	0.610092	C	85	0.389908	0.0458716
1550	S1_197426773	1	109	G	A	G	133	0.610092	A	85	0.389908	0.0458716
1551	S1_197617969	1	109	T	C	T	111	0.509174	C	107	0.490826	0.0458716
1552	S1_197618018	1	109	A	G	A	111	0.509174	G	107	0.490826	0.0458716
1553	S1_197618019	1	109	C	T	C	151	0.692661	T	67	0.307339	0.0458716
1554	S1_197618042	1	109	C	T	C	109	0.5	T	109	0.5	0.00917431
1555	S1_197618090	1	109	C	T	C	109	0.5	T	109	0.5	0.00917431
1556	S1_197627711	1	109	G	C	G	113	0.518349	C	105	0.481651	0.0275229
1557	S1_197745956	1	109	G	A	G	186	0.853211	A	32	0.146789	0.0366972
1558	S1_197747882	1	109	A	G	A	112	0.513761	G	106	0.486239	0.0733945
1559	S1_197747920	1	109	A	G	A	187	0.857798	G	31	0.142202	0.0458716
1560	S1_198704433	1	109	C	T	C	178	0.816514	T	40	0.183486	0.0366972
1561	S1_198840624	1	109	G	T	G	177	0.811927	T	41	0.188073	0.0275229
1562	S1_198840658	1	109	A	G	A	168	0.770642	G	50	0.229358	0.0366972
1563	S1_198960260	1	109	G	T	G	206	0.944954	T	12	0.0550459	0
1564	S1_198960283	1	109	C	T	C	185	0.848624	T	33	0.151376	0.0275229
1565	S1_199005252	1	109	G	A	G	173	0.793578	A	45	0.206422	0.0275229
1566	S1_199005285	1	109	G	A	G	151	0.692661	A	67	0.307339	0.0275229
1567	S1_199005297	1	109	C	T	C	151	0.692661	T	67	0.307339	0.0275229
1568	S1_199206022	1	109	T	C	T	167	0.766055	C	51	0.233945	0.00917431
1569	S1_199206025	1	109	A	T	A	167	0.766055	T	51	0.233945	0.00917431
1570	S1_199206044	1	109	A	G	A	116	0.53211	G	102	0.46789	0.0183486
1571	S1_199838789	1	109	G	A	G	146	0.669725	A	72	0.330275	0.0366972
1572	S1_199838801	1	109	A	G	A	202	0.926606	G	16	0.0733945	0
1573	S1_200328127	1	109	C	T	C	199	0.912844	T	19	0.087156	0.0275229
1574	S1_200355496	1	109	C	G	C	201	0.922018	G	17	0.0779817	0.00917431
1575	S1_200356416	1	109	T	C	T	140	0.642202	C	78	0.357798	0.0183486
1576	S1_200356704	1	109	C	T	C	200	0.917431	T	18	0.0825688	0.0183486
1577	S1_200356784	1	109	G	C	G	141	0.646789	C	77	0.353211	0.0275229
1578	S1_200360870	1	109	C	T	C	199	0.912844	T	19	0.087156	0.00917431
1579	S1_200367876	1	109	C	T	C	159	0.729358	T	59	0.270642	0.0275229
1580	S1_200491564	1	109	C	T	C	183	0.83945	T	35	0.16055	0.0275229
1581	S1_200491853	1	109	G	A	G	207	0.949541	A	11	0.0504587	0.0458716
1582	S1_200752718	1	109	A	G	A	111	0.509174	G	107	0.490826	0.0275229
1583	S1_200752737	1	109	A	G	A	111	0.509174	G	107	0.490826	0.0275229
1584	S1_200752806	1	109	G	A	G	185	0.848624	A	33	0.151376	0.0458716
1585	S1_200770752	1	109	T	C	T	149	0.683486	C	69	0.316514	0.0275229
1586	S1_201041568	1	109	G	T	G	110	0.504587	T	108	0.495413	0.0366972
1587	S1_201041583	1	109	A	G	A	188	0.862385	G	30	0.137615	0.0366972
1588	S1_201041635	1	109	T	G	T	147	0.674312	G	71	0.325688	0.0825688
1589	S1_201041661	1	109	C	T	C	147	0.674312	T	71	0.325688	0.0825688
1590	S1_201093771	1	109	T	A	T	206	0.944954	A	12	0.0550459	0.0733945
1591	S1_201731312	1	109	G	A	G	185	0.848624	A	33	0.151376	0.0275229
1592	S1_201823262	1	109	C	T	C	144	0.66055	T	74	0.33945	0.0366972
1593	S1_201829806	1	109	G	A	G	192	0.880734	A	26	0.119266	0.0366972
1594	S1_201859065	1	109	C	T	C	190	0.87156	T	28	0.12844	0.0183486
1595	S1_201859199	1	109	G	A	G	113	0.518349	A	105	0.481651	0.0275229
1596	S1_201863717	1	109	G	A	G	112	0.513761	A	106	0.486239	0.0550459
1597	S1_201927047	1	109	C	A	C	197	0.90367	A	21	0.0963303	0.0275229
1598	S1_201952460	1	109	A	G	A	191	0.876147	G	27	0.123853	0.00917431
1599	S1_202151047	1	109	A	G	A	190	0.87156	G	28	0.12844	0.0183486
1600	S1_202454787	1	109	T	C	T	189	0.866972	C	29	0.133028	0.0275229
1601	S1_202579433	1	109	C	A	C	182	0.834862	A	36	0.165138	0.0366972
1602	S1_202930237	1	109	C	T	C	189	0.866972	T	29	0.133028	0.0275229
1603	S1_203227454	1	109	G	C	G	186	0.853211	C	32	0.146789	0.0366972
1604	S1_203227460	1	109	G	A	G	186	0.853211	A	32	0.146789	0.0366972
1605	S1_203227461	1	109	C	G	C	186	0.853211	G	32	0.146789	0.0366972
1606	S1_203276844	1	109	G	A	G	206	0.944954	A	12	0.0550459	0.0917431
1607	S1_203409576	1	109	C	A	C	183	0.83945	A	35	0.16055	0.0458716
1608	S1_203749415	1	109	G	A	G	205	0.940367	A	13	0.059633	0.0825688
1609	S1_204458931	1	109	A	G	A	183	0.83945	G	35	0.16055	0.0458716
1610	S1_204557011	1	109	C	T	C	172	0.788991	T	46	0.211009	0
1611	S1_204843706	1	109	G	C	G	135	0.619266	C	83	0.380734	0.0275229
1612	S1_204843808	1	109	G	A	G	153	0.701835	A	65	0.298165	0.0275229
1613	S1_205148486	1	109	T	C	T	156	0.715596	C	62	0.284404	0.0366972
1614	S1_205320607	1	109	T	C	T	177	0.811927	C	41	0.188073	0.0458716
1615	S1_205336708	1	109	A	G	A	178	0.816514	G	40	0.183486	0.0366972
1616	S1_205336710	1	109	G	C	G	178	0.816514	C	40	0.183486	0.0366972
1617	S1_205336713	1	109	C	G	C	178	0.816514	G	40	0.183486	0.0366972
1618	S1_205338297	1	109	A	T	A	178	0.816514	T	40	0.183486	0.0366972
1619	S1_205344650	1	109	T	A	T	178	0.816514	A	40	0.183486	0.0366972
1620	S1_205816537	1	109	A	C	A	174	0.798165	C	44	0.201835	0.0183486
1621	S1_205961914	1	109	T	G	T	131	0.600917	G	87	0.399083	0.00917431
1622	S1_206078789	1	109	A	G	A	128	0.587156	G	90	0.412844	0.0733945
1623	S1_206167493	1	109	T	C	T	114	0.522936	C	104	0.477064	0.0550459
1624	S1_206197046	1	109	C	A	C	161	0.738532	A	57	0.261468	0.0275229
1625	S1_206274870	1	109	G	C	G	184	0.844037	C	34	0.155963	0.0183486
1626	S1_206308909	1	109	A	G	A	188	0.862385	G	30	0.137615	0.0183486
1627	S1_206308910	1	109	T	C	T	188	0.862385	C	30	0.137615	0.0183486
1628	S1_206432581	1	109	C	G	C	196	0.899083	G	22	0.100917	0.0183486
1629	S1_206432615	1	109	C	G	C	196	0.899083	G	22	0.100917	0.0183486
1630	S1_206432701	1	109	T	C	T	195	0.894495	C	23	0.105505	0.00917431
1631	S1_206432703	1	109	G	C	G	195	0.894495	C	23	0.105505	0.00917431
1632	S1_206432705	1	109	A	T	A	195	0.894495	T	23	0.105505	0.00917431
1633	S1_206432706	1	109	C	T	C	195	0.894495	T	23	0.105505	0.00917431
1634	S1_206437522	1	109	A	G	A	118	0.541284	G	100	0.458716	0.0183486
1635	S1_206524766	1	109	G	A	G	183	0.83945	A	35	0.16055	0.00917431
1636	S1_206527151	1	109	G	T	G	126	0.577982	T	92	0.422018	0.0366972
1637	S1_206527195	1	109	G	A	G	131	0.600917	A	87	0.399083	0.0275229
1638	S1_206562867	1	109	C	T	C	195	0.894495	T	23	0.105505	0.00917431
1639	S1_206562889	1	109	G	A	G	195	0.894495	A	23	0.105505	0.00917431
1640	S1_207026992	1	109	C	T	C	195	0.894495	T	23	0.105505	0.00917431
1641	S1_207026995	1	109	A	C	A	196	0.899083	C	22	0.100917	0.0183486
1642	S1_207027007	1	109	T	C	T	196	0.899083	C	22	0.100917	0.0183486
1643	S1_207035425	1	109	C	G	C	204	0.93578	G	14	0.0642202	0
1644	S1_207118740	1	109	G	A	G	204	0.93578	A	14	0.0642202	0
1645	S1_207180554	1	109	C	T	C	202	0.926606	T	16	0.0733945	0.0183486
1646	S1_207212457	1	109	G	A	G	202	0.926606	A	16	0.0733945	0
1647	S1_207336061	1	109	A	G	A	205	0.940367	G	13	0.059633	0.00917431
1648	S1_207336068	1	109	A	T	A	205	0.940367	T	13	0.059633	0.00917431
1649	S1_207336080	1	109	C	G	C	205	0.940367	G	13	0.059633	0.00917431
1650	S1_207536875	1	109	A	G	A	161	0.738532	G	57	0.261468	0.0458716
1651	S1_207543857	1	109	T	C	T	203	0.931193	C	15	0.0688073	0.00917431
1652	S1_207602558	1	109	C	A	C	199	0.912844	A	19	0.087156	0.00917431
1653	S1_207603613	1	109	A	G	A	199	0.912844	G	19	0.087156	0.00917431
1654	S1_207603652	1	109	G	C	G	199	0.912844	C	19	0.087156	0.00917431
1655	S1_207604066	1	109	G	C	G	197	0.90367	C	21	0.0963303	0.00917431
1656	S1_207604086	1	109	C	T	C	197	0.90367	T	21	0.0963303	0.00917431
1657	S1_207606380	1	109	A	G	A	183	0.83945	G	35	0.16055	0.0275229
1658	S1_207632037	1	109	T	C	T	203	0.931193	C	15	0.0688073	0.00917431
1659	S1_207632099	1	109	G	C	G	182	0.834862	C	36	0.165138	0.0366972
1660	S1_207694869	1	109	A	G	A	153	0.701835	G	65	0.298165	0.0275229
1661	S1_207694918	1	109	G	C	G	188	0.862385	C	30	0.137615	0.0183486
1662	S1_207695041	1	109	C	T	C	185	0.848624	T	33	0.151376	0.0458716
1663	S1_207695373	1	109	A	C	A	150	0.688073	C	68	0.311927	0.0366972
1664	S1_207771009	1	109	T	G	T	187	0.857798	G	31	0.142202	0.0275229
1665	S1_208070294	1	109	G	A	G	127	0.582569	A	91	0.417431	0.0458716
1666	S1_208072710	1	109	C	T	C	183	0.83945	T	35	0.16055	0.0275229
1667	S1_208094432	1	109	C	T	C	186	0.853211	T	32	0.146789	0.0183486
1668	S1_208111689	1	109	G	A	G	145	0.665138	A	73	0.334862	0.0458716
1669	S1_208113985	1	109	T	C	T	180	0.825688	C	38	0.174312	0.0183486
1670	S1_208146072	1	109	C	G	C	183	0.83945	G	35	0.16055	0.0458716
1671	S1_208147463	1	109	A	T	A	140	0.642202	T	78	0.357798	0.0366972
1672	S1_208147502	1	109	A	C	A	172	0.788991	C	46	0.211009	0.0550459
1673	S1_208451845	1	109	T	C	T	207	0.949541	C	11	0.0504587	0.0642202
1674	S1_208451902	1	109	A	T	A	207	0.949541	T	11	0.0504587	0.0642202
1675	S1_209230636	1	109	C	T	C	203	0.931193	T	15	0.0688073	0.00917431
1676	S1_209230645	1	109	G	A	G	114	0.522936	A	104	0.477064	0.0366972
1677	S1_209427930	1	109	A	G	A	119	0.545872	G	99	0.454128	0.0275229
1678	S1_209512492	1	109	C	T	C	131	0.600917	T	87	0.399083	0.0642202
1679	S1_209512602	1	109	A	G	A	121	0.555046	G	97	0.444954	0.0275229
1680	S1_209660725	1	109	A	C	A	124	0.568807	C	94	0.431193	0.0550459
1681	S1_209660832	1	109	A	C	A	120	0.550459	C	98	0.449541	0.0183486
1682	S1_209963889	1	109	C	A	C	123	0.56422	A	95	0.43578	0.0275229
1683	S1_210248845	1	109	T	C	T	122	0.559633	C	96	0.440367	0.0366972
1684	S1_210248874	1	109	C	T	C	131	0.600917	T	87	0.399083	0.0458716
1685	S1_210416284	1	109	A	G	A	180	0.825688	G	38	0.174312	0.0550459
1686	S1_210422000	1	109	G	C	G	126	0.577982	C	92	0.422018	0.0550459
1687	S1_210714909	1	109	C	G	C	121	0.555046	G	97	0.444954	0.0275229
1688	S1_210714910	1	109	C	A	C	121	0.555046	A	97	0.444954	0.0275229
1689	S1_210726012	1	109	A	G	A	123	0.56422	G	95	0.43578	0.00917431
1690	S1_211220268	1	109	G	A	G	133	0.610092	A	85	0.389908	0.0458716
1691	S1_211220351	1	109	C	A	C	123	0.56422	A	95	0.43578	0.0642202
1692	S1_211502260	1	109	T	C	T	160	0.733945	C	58	0.266055	0.0183486
1693	S1_211603944	1	109	C	T	C	123	0.56422	T	95	0.43578	0.0275229
1694	S1_211632619	1	109	A	G	A	201	0.922018	G	17	0.0779817	0.0275229
1695	S1_211632621	1	109	G	A	G	205	0.940367	A	13	0.059633	0.00917431
1696	S1_211632699	1	109	T	G	T	135	0.619266	G	83	0.380734	0.0275229
1697	S1_211650661	1	109	C	T	C	126	0.577982	T	92	0.422018	0.0366972
1698	S1_211849775	1	109	T	C	T	183	0.83945	C	35	0.16055	0.00917431
1699	S1_211852454	1	109	C	T	C	148	0.678899	T	70	0.321101	0.0183486
1700	S1_211949057	1	109	G	A	G	156	0.715596	A	62	0.284404	0.0183486
1701	S1_212061585	1	109	A	G	A	163	0.747706	G	55	0.252294	0.0458716
1702	S1_212075463	1	109	A	C	A	207	0.949541	C	11	0.0504587	0.00917431
1703	S1_212075470	1	109	T	A	T	207	0.949541	A	11	0.0504587	0.00917431
1704	S1_212408522	1	109	T	C	T	191	0.876147	C	27	0.123853	0.00917431
1705	S1_213598194	1	109	G	A	G	128	0.587156	A	90	0.412844	0.0366972
1706	S1_213598199	1	109	C	G	C	128	0.587156	G	90	0.412844	0.0366972
1707	S1_213688836	1	109	A	G	A	123	0.56422	G	95	0.43578	0.00917431
1708	S1_213688843	1	109	T	G	T	123	0.56422	G	95	0.43578	0.00917431
1709	S1_213707582	1	109	A	G	A	188	0.862385	G	30	0.137615	0.0366972
1710	S1_213794178	1	109	T	A	T	124	0.568807	A	94	0.431193	0.0183486
1711	S1_213794180	1	109	G	A	G	188	0.862385	A	30	0.137615	0.0366972
1712	S1_213810814	1	109	G	A	G	112	0.513761	A	106	0.486239	0.0183486
1713	S1_213876597	1	109	T	C	T	187	0.857798	C	31	0.142202	0.0275229
1714	S1_213876680	1	109	C	G	C	112	0.513761	G	106	0.486239	0.0366972
1715	S1_213877048	1	109	G	A	G	111	0.509174	A	107	0.490826	0.0275229
1716	S1_213883638	1	109	A	G	A	141	0.646789	G	77	0.353211	0.0275229
1717	S1_213883663	1	109	T	A	T	136	0.623853	A	82	0.376147	0.0183486
1718	S1_214242270	1	109	C	A	C	181	0.830275	A	37	0.169725	0.0275229
1719	S1_214242271	1	109	C	G	C	179	0.821101	G	39	0.178899	0.0275229
1720	S1_214242282	1	109	T	G	T	144	0.66055	G	74	0.33945	0.0366972
1721	S1_214242285	1	109	G	A	G	179	0.821101	A	39	0.178899	0.0275229
1722	S1_214480828	1	109	G	A	G	111	0.509174	A	107	0.490826	0.0825688
1723	S1_214480921	1	109	G	A	G	167	0.766055	A	51	0.233945	0.0275229
1724	S1_214985642	1	109	C	T	C	191	0.876147	T	27	0.123853	0.00917431
1725	S1_214985648	1	109	G	A	G	153	0.701835	A	65	0.298165	0.0275229
1726	S1_214985749	1	109	G	C	G	154	0.706422	C	64	0.293578	0.0183486
1727	S1_215040434	1	109	T	C	T	166	0.761468	C	52	0.238532	0.0366972
1728	S1_215049841	1	109	G	A	G	166	0.761468	A	52	0.238532	0.0366972
1729	S1_215345610	1	109	C	T	C	207	0.949541	T	11	0.0504587	0.0275229
1730	S1_215354569	1	109	A	C	A	168	0.770642	C	50	0.229358	0.0183486
1731	S1_215354589	1	109	G	A	G	191	0.876147	A	27	0.123853	0.00917431
1732	S1_215453602	1	109	A	C	A	192	0.880734	C	26	0.119266	0.0183486
1733	S1_215499758	1	109	A	C	A	154	0.706422	C	64	0.293578	0
1734	S1_215640013	1	109	C	G	C	137	0.62844	G	81	0.37156	0.0275229
1735	S1_215640035	1	109	C	A	C	137	0.62844	A	81	0.37156	0.0275229
1736	S1_215662158	1	109	G	C	G	132	0.605505	C	86	0.394495	0.0366972
1737	S1_215664679	1	109	A	G	A	134	0.614679	G	84	0.385321	0.0366972
1738	S1_215677049	1	109	T	C	T	188	0.862385	C	30	0.137615	0.0183486
1739	S1_215694323	1	109	T	C	T	191	0.876147	C	27	0.123853	0.00917431
1740	S1_215753256	1	109	A	G	A	203	0.931193	G	15	0.0688073	0.00917431
1741	S1_215873319	1	109	G	A	G	185	0.848624	A	33	0.151376	0.00917431
1742	S1_215873343	1	109	A	T	A	185	0.848624	T	33	0.151376	0.00917431
1743	S1_215873475	1	109	G	C	G	185	0.848624	C	33	0.151376	0.00917431
1744	S1_215875218	1	109	T	C	T	146	0.669725	C	72	0.330275	0.0366972
1745	S1_217129372	1	109	A	G	A	179	0.821101	G	39	0.178899	0.0458716
1746	S1_217708728	1	109	T	C	T	202	0.926606	C	16	0.0733945	0.0917431
1747	S1_217890373	1	109	C	G	C	185	0.848624	G	33	0.151376	0.0275229
1748	S1_217890423	1	109	A	G	A	144	0.66055	G	74	0.33945	0.0366972
1749	S1_217965760	1	109	C	A	C	185	0.848624	A	33	0.151376	0.0275229
1750	S1_217973840	1	109	C	T	C	179	0.821101	T	39	0.178899	0.0275229
1751	S1_217974776	1	109	C	G	C	182	0.834862	G	36	0.165138	0.0550459
1752	S1_217978683	1	109	G	A	G	132	0.605505	A	86	0.394495	0.0366972
1753	S1_218033763	1	109	G	A	G	201	0.922018	A	17	0.0779817	0.00917431
1754	S1_218063636	1	109	T	C	T	171	0.784404	C	47	0.215596	0.0275229
1755	S1_218078713	1	109	C	T	C	117	0.536697	T	101	0.463303	0.0275229
1756	S1_218699109	1	109	T	G	T	170	0.779817	G	48	0.220183	0.0183486
1757	S1_219293821	1	109	A	G	A	176	0.807339	G	42	0.192661	0.0183486
1758	S1_220160976	1	109	T	C	T	200	0.917431	C	18	0.0825688	0.0917431
1759	S1_220216980	1	109	G	A	G	179	0.821101	A	39	0.178899	0.0458716
1760	S1_220216994	1	109	G	C	G	179	0.821101	C	39	0.178899	0.0458716
1761	S1_220658458	1	109	C	T	C	201	0.922018	T	17	0.0779817	0.00917431
1762	S1_222065574	1	109	G	T	G	178	0.816514	T	40	0.183486	0.0183486
1763	S1_222343586	1	109	G	A	G	140	0.642202	A	78	0.357798	0.0366972
1764	S1_222363272	1	109	T	C	T	192	0.880734	C	26	0.119266	0
1765	S1_223395732	1	109	G	C	G	205	0.940367	C	13	0.059633	0.0642202
1766	S1_223464289	1	109	G	A	G	206	0.944954	A	12	0.0550459	0.0917431
1767	S1_223824434	1	109	T	C	T	116	0.53211	C	102	0.46789	0.0183486
1768	S1_223825220	1	109	C	G	C	118	0.541284	G	100	0.458716	0.0183486
1769	S1_223825793	1	109	C	G	C	122	0.559633	G	96	0.440367	0.0550459
1770	S1_223947808	1	109	T	A	T	128	0.587156	A	90	0.412844	0.0366972
1771	S1_223956058	1	109	C	T	C	177	0.811927	T	41	0.188073	0.0275229
1772	S1_223956308	1	109	A	G	A	132	0.605505	G	86	0.394495	0.0183486
1773	S1_223956349	1	109	G	A	G	176	0.807339	A	42	0.192661	0
1774	S1_224071035	1	109	C	A	C	167	0.766055	A	51	0.233945	0.00917431
1775	S1_224170187	1	109	G	A	G	140	0.642202	A	78	0.357798	0.0366972
1776	S1_224290354	1	109	T	C	T	197	0.90367	C	21	0.0963303	0.00917431
1777	S1_224290361	1	109	G	A	G	180	0.825688	A	38	0.174312	0.0183486
1778	S1_224290513	1	109	C	T	C	196	0.899083	T	22	0.100917	0
1779	S1_224290515	1	109	C	T	C	196	0.899083	T	22	0.100917	0
1780	S1_224290923	1	109	G	A	G	194	0.889908	A	24	0.110092	0.0183486
1781	S1_224291460	1	109	G	A	G	151	0.692661	A	67	0.307339	0.0275229
1782	S1_224291528	1	109	C	A	C	117	0.536697	A	101	0.463303	0.0458716
1783	S1_224291550	1	109	G	A	G	138	0.633028	A	80	0.366972	0.0366972
1784	S1_224292044	1	109	A	G	A	163	0.747706	G	55	0.252294	0.0458716
1785	S1_224303738	1	109	G	A	G	204	0.93578	A	14	0.0642202	0.0183486
1786	S1_224313029	1	109	C	A	C	166	0.761468	A	52	0.238532	0.0183486
1787	S1_224313059	1	109	C	G	C	167	0.766055	G	51	0.233945	0.0275229
1788	S1_224321702	1	109	A	T	A	118	0.541284	T	100	0.458716	0.0366972
1789	S1_224321703	1	109	A	T	A	118	0.541284	T	100	0.458716	0.0366972
1790	S1_224321705	1	109	C	T	C	118	0.541284	T	100	0.458716	0.0366972
1791	S1_224321722	1	109	A	G	A	119	0.545872	G	99	0.454128	0.0458716
1792	S1_224321723	1	109	T	C	T	119	0.545872	C	99	0.454128	0.0458716
1793	S1_224321724	1	109	A	C	A	119	0.545872	C	99	0.454128	0.0458716
1794	S1_224321725	1	109	A	G	A	119	0.545872	G	99	0.454128	0.0458716
1795	S1_224321727	1	109	C	G	C	119	0.545872	G	99	0.454128	0.0458716
1796	S1_224321728	1	109	A	G	A	119	0.545872	G	99	0.454128	0.0458716
1797	S1_224321729	1	109	A	T	A	119	0.545872	T	99	0.454128	0.0458716
1798	S1_224322263	1	109	T	C	T	159	0.729358	C	59	0.270642	0.0458716
1799	S1_224371708	1	109	T	C	T	186	0.853211	C	32	0.146789	0.0183486
1800	S1_224378689	1	109	G	A	G	196	0.899083	A	22	0.100917	0
1801	S1_224378887	1	109	T	C	T	178	0.816514	C	40	0.183486	0.0183486
1802	S1_224424383	1	109	T	C	T	188	0.862385	C	30	0.137615	0.0183486
1803	S1_224426289	1	109	G	T	G	198	0.908257	T	20	0.0917431	0
1804	S1_224429124	1	109	C	T	C	163	0.747706	T	55	0.252294	0.0275229
1805	S1_224812027	1	109	C	T	C	143	0.655963	T	75	0.344037	0.0458716
1806	S1_224865666	1	109	C	T	C	141	0.646789	T	77	0.353211	0.0275229
1807	S1_224869377	1	109	C	T	C	130	0.59633	T	88	0.40367	0.0183486
1808	S1_224869498	1	109	C	T	C	199	0.912844	T	19	0.087156	0.00917431
1809	S1_225000961	1	109	G	T	G	200	0.917431	T	18	0.0825688	0.0183486
1810	S1_225132673	1	109	G	A	G	199	0.912844	A	19	0.087156	0.00917431
1811	S1_225132715	1	109	C	T	C	146	0.669725	T	72	0.330275	0.0183486
1812	S1_225132796	1	109	A	G	A	128	0.587156	G	90	0.412844	0.0366972
1813	S1_225189160	1	109	C	G	C	199	0.912844	G	19	0.087156	0.00917431
1814	S1_225190809	1	109	T	C	T	154	0.706422	C	64	0.293578	0.0183486
1815	S1_225358272	1	109	G	C	G	149	0.683486	C	69	0.316514	0.0275229
1816	S1_225409129	1	109	T	C	T	134	0.614679	C	84	0.385321	0.0366972
1817	S1_225409145	1	109	G	A	G	147	0.674312	A	71	0.325688	0.00917431
1818	S1_225579496	1	109	T	C	T	207	0.949541	C	11	0.0504587	0.0825688
1819	S1_225718586	1	109	A	C	A	200	0.917431	C	18	0.0825688	0
1820	S1_225720243	1	109	A	G	A	197	0.90367	G	21	0.0963303	0.00917431
1821	S1_225724926	1	109	A	G	A	180	0.825688	G	38	0.174312	0.0366972
1822	S1_225800049	1	109	T	C	T	190	0.87156	C	28	0.12844	0.0183486
1823	S1_225970146	1	109	T	G	T	149	0.683486	G	69	0.316514	0.0275229
1824	S1_226114140	1	109	C	T	C	152	0.697248	T	66	0.302752	0.0366972
1825	S1_226114157	1	109	C	A	C	172	0.788991	A	46	0.211009	0.0366972
1826	S1_226262884	1	109	A	T	A	155	0.711009	T	63	0.288991	0.0275229
1827	S1_226362702	1	109	T	C	T	119	0.545872	C	99	0.454128	0.0275229
1828	S1_226667964	1	109	A	G	A	199	0.912844	G	19	0.087156	0.00917431
1829	S1_226668094	1	109	C	G	C	201	0.922018	G	17	0.0779817	0.00917431
1830	S1_226669323	1	109	T	C	T	200	0.917431	C	18	0.0825688	0.0183486
1831	S1_226673150	1	109	A	G	A	201	0.922018	G	17	0.0779817	0.00917431
1832	S1_226791690	1	109	C	A	C	192	0.880734	A	26	0.119266	0
1833	S1_226792328	1	109	C	T	C	196	0.899083	T	22	0.100917	0
1834	S1_226814696	1	109	G	A	G	203	0.931193	A	15	0.0688073	0.0642202
1835	S1_226814741	1	109	T	G	T	203	0.931193	G	15	0.0688073	0.0642202
1836	S1_227126955	1	109	C	G	C	198	0.908257	G	20	0.0917431	0
1837	S1_227126971	1	109	A	C	A	198	0.908257	C	20	0.0917431	0
1838	S1_227126994	1	109	G	T	G	198	0.908257	T	20	0.0917431	0
1839	S1_227126995	1	109	A	T	A	198	0.908257	T	20	0.0917431	0
1840	S1_227127364	1	109	A	G	A	166	0.761468	G	52	0.238532	0.0183486
1841	S1_227127365	1	109	A	C	A	166	0.761468	C	52	0.238532	0.0183486
1842	S1_227129374	1	109	C	T	C	199	0.912844	T	19	0.087156	0.00917431
1843	S1_227129377	1	109	C	T	C	203	0.931193	T	15	0.0688073	0.00917431
1844	S1_227132495	1	109	G	A	G	199	0.912844	A	19	0.087156	0.00917431
1845	S1_227139446	1	109	G	T	G	177	0.811927	T	41	0.188073	0.00917431
1846	S1_227139460	1	109	G	A	G	177	0.811927	A	41	0.188073	0.00917431
1847	S1_227139542	1	109	T	G	T	178	0.816514	G	40	0.183486	0.0183486
1848	S1_227170250	1	109	G	C	G	187	0.857798	C	31	0.142202	0.00917431
1849	S1_227273915	1	109	G	T	G	182	0.834862	T	36	0.165138	0.0183486
1850	S1_227273955	1	109	G	A	G	145	0.665138	A	73	0.334862	0.0275229
1851	S1_227489326	1	109	A	G	A	111	0.509174	G	107	0.490826	0.0275229
1852	S1_227766961	1	109	T	C	T	150	0.688073	C	68	0.311927	0
1853	S1_227805899	1	109	G	C	G	201	0.922018	C	17	0.0779817	0.00917431
1854	S1_227806374	1	109	G	C	G	140	0.642202	C	78	0.357798	0.0183486
1855	S1_228663171	1	109	G	A	G	180	0.825688	A	38	0.174312	0.0183486
1856	S1_228993761	1	109	T	C	T	121	0.555046	C	97	0.444954	0.0458716
1857	S1_229002062	1	109	C	T	C	178	0.816514	T	40	0.183486	0.0550459
1858	S1_229004147	1	109	T	C	T	170	0.779817	C	48	0.220183	0.0183486
1859	S1_229350325	1	109	T	G	T	179	0.821101	G	39	0.178899	0.00917431
1860	S1_229502903	1	109	T	C	T	177	0.811927	C	41	0.188073	0.0275229
1861	S1_230255764	1	109	C	T	C	175	0.802752	T	43	0.197248	0.00917431
1862	S1_230326982	1	109	G	T	G	179	0.821101	T	39	0.178899	0.00917431
1863	S1_230359324	1	109	G	A	G	198	0.908257	A	20	0.0917431	0
1864	S1_230423817	1	109	A	G	A	163	0.747706	G	55	0.252294	0.0458716
1865	S1_230539488	1	109	T	A	T	158	0.724771	A	60	0.275229	0.0366972
1866	S1_230539490	1	109	T	G	T	158	0.724771	G	60	0.275229	0.0366972
1867	S1_230607354	1	109	C	T	C	146	0.669725	T	72	0.330275	0.0183486
1868	S1_230608597	1	109	T	C	T	130	0.59633	C	88	0.40367	0.0366972
1869	S1_230610834	1	109	G	A	G	181	0.830275	A	37	0.169725	0.0275229
1870	S1_230624885	1	109	T	G	T	159	0.729358	G	59	0.270642	0.00917431
1871	S1_230794600	1	109	A	G	A	164	0.752294	G	54	0.247706	0.0366972
1872	S1_230795552	1	109	G	A	G	170	0.779817	A	48	0.220183	0.0550459
1873	S1_231099513	1	109	G	A	G	176	0.807339	A	42	0.192661	0.0183486
1874	S1_231099609	1	109	G	A	G	176	0.807339	A	42	0.192661	0.0366972
1875	S1_231100743	1	109	T	G	T	115	0.527523	G	103	0.472477	0.0458716
1876	S1_231103163	1	109	T	G	T	111	0.509174	G	107	0.490826	0.0642202
1877	S1_231103231	1	109	A	G	A	110	0.504587	G	108	0.495413	0.0550459
1878	S1_231394733	1	109	C	T	C	156	0.715596	T	62	0.284404	0.0550459
1879	S1_231417587	1	109	G	C	G	187	0.857798	C	31	0.142202	0.0275229
1880	S1_231437305	1	109	A	G	A	167	0.766055	G	51	0.233945	0.0458716
1881	S1_231437310	1	109	G	A	G	202	0.926606	A	16	0.0733945	0.0183486
1882	S1_231467490	1	109	C	T	C	182	0.834862	T	36	0.165138	0.0183486
1883	S1_231510728	1	109	G	A	G	194	0.889908	A	24	0.110092	0.0183486
1884	S1_231522426	1	109	T	C	T	117	0.536697	C	101	0.463303	0.0458716
1885	S1_231522427	1	109	C	T	C	117	0.536697	T	101	0.463303	0.0458716
1886	S1_231522456	1	109	C	G	C	117	0.536697	G	101	0.463303	0.0458716
1887	S1_231528303	1	109	C	T	C	206	0.944954	T	12	0.0550459	0
1888	S1_231559634	1	109	A	G	A	180	0.825688	G	38	0.174312	0.0550459
1889	S1_231575113	1	109	G	C	G	134	0.614679	C	84	0.385321	0.0366972
1890	S1_231615685	1	109	C	T	C	159	0.729358	T	59	0.270642	0.0458716
1891	S1_231677402	1	109	A	G	A	197	0.90367	G	21	0.0963303	0.0458716
1892	S1_232087303	1	109	C	G	C	187	0.857798	G	31	0.142202	0.0275229
1893	S1_232087764	1	109	G	A	G	192	0.880734	A	26	0.119266	0.0183486
1894	S1_232105809	1	109	C	A	C	110	0.504587	A	108	0.495413	0.0183486
1895	S1_232116284	1	109	A	G	A	190	0.87156	G	28	0.12844	0
1896	S1_232183871	1	109	G	A	G	117	0.536697	A	101	0.463303	0.0275229
1897	S1_232183874	1	109	A	G	A	117	0.536697	G	101	0.463303	0.0275229
1898	S1_232183886	1	109	T	C	T	117	0.536697	C	101	0.463303	0.0275229
1899	S1_232347439	1	109	G	T	G	112	0.513761	T	106	0.486239	0.0550459
1900	S1_232370053	1	109	C	T	C	113	0.518349	T	105	0.481651	0.00917431
1901	S1_232370064	1	109	C	T	C	113	0.518349	T	105	0.481651	0.00917431
1902	S1_232370578	1	109	T	C	T	114	0.522936	C	104	0.477064	0.0550459
1903	S1_232385103	1	109	G	A	G	191	0.876147	A	27	0.123853	0.00917431
1904	S1_232385122	1	109	T	C	T	191	0.876147	C	27	0.123853	0.00917431
1905	S1_232385134	1	109	C	T	C	191	0.876147	T	27	0.123853	0.00917431
1906	S1_232729380	1	109	C	T	C	204	0.93578	T	14	0.0642202	0.0917431
1907	S1_232743685	1	109	C	T	C	152	0.697248	T	66	0.302752	0.0366972
1908	S1_232859109	1	109	G	A	G	195	0.894495	A	23	0.105505	0.00917431
1909	S1_232895124	1	109	A	G	A	192	0.880734	G	26	0.119266	0.0183486
1910	S1_232895136	1	109	G	A	G	192	0.880734	A	26	0.119266	0.0183486
1911	S1_232898571	1	109	C	A	C	171	0.784404	A	47	0.215596	0.00917431
1912	S1_232898597	1	109	C	T	C	150	0.688073	T	68	0.311927	0.0733945
1913	S1_232898601	1	109	A	G	A	150	0.688073	G	68	0.311927	0.0733945
1914	S1_232898632	1	109	T	A	T	150	0.688073	A	68	0.311927	0.0733945
1915	S1_232926487	1	109	G	A	G	180	0.825688	A	38	0.174312	0.0366972
1916	S1_232926675	1	109	G	C	G	179	0.821101	C	39	0.178899	0.0275229
1917	S1_233069659	1	109	G	A	G	166	0.761468	A	52	0.238532	0.0183486
1918	S1_233242654	1	109	G	T	G	188	0.862385	T	30	0.137615	0.0366972
1919	S1_233975444	1	109	T	G	T	171	0.784404	G	47	0.215596	0.00917431
1920	S1_234021783	1	109	T	A	T	164	0.752294	A	54	0.247706	0.0366972
1921	S1_234089895	1	109	C	T	C	172	0.788991	T	46	0.211009	0.0183486
1922	S1_234089935	1	109	C	T	C	172	0.788991	T	46	0.211009	0.0183486
1923	S1_234090361	1	109	T	C	T	172	0.788991	C	46	0.211009	0.0183486
1924	S1_234342899	1	109	G	C	G	134	0.614679	C	84	0.385321	0.0183486
1925	S1_234380207	1	109	C	T	C	184	0.844037	T	34	0.155963	0.0183486
1926	S1_234388279	1	109	A	C	A	177	0.811927	C	41	0.188073	0.0458716
1927	S1_234394187	1	109	C	T	C	199	0.912844	T	19	0.087156	0.00917431
1928	S1_234455657	1	109	C	G	C	194	0.889908	G	24	0.110092	0
1929	S1_234742525	1	109	A	T	A	199	0.912844	T	19	0.087156	0.00917431
1930	S1_234742635	1	109	G	C	G	162	0.743119	C	56	0.256881	0.0183486
1931	S1_234830366	1	109	C	G	C	184	0.844037	G	34	0.155963	0.0183486
1932	S1_234830388	1	109	C	G	C	185	0.848624	G	33	0.151376	0.0275229
1933	S1_235001900	1	109	G	A	G	138	0.633028	A	80	0.366972	0.0183486
1934	S1_235001915	1	109	A	G	A	138	0.633028	G	80	0.366972	0.0183486
1935	S1_235001948	1	109	G	A	G	113	0.518349	A	105	0.481651	0.00917431
1936	S1_235563715	1	109	G	C	G	204	0.93578	C	14	0.0642202	0.0917431
1937	S1_235563717	1	109	C	T	C	204	0.93578	T	14	0.0642202	0.0917431
1938	S1_235661831	1	109	T	C	T	121	0.555046	C	97	0.444954	0.0458716
1939	S1_235695346	1	109	T	G	T	121	0.555046	G	97	0.444954	0.00917431
1940	S1_235697771	1	109	T	C	T	194	0.889908	C	24	0.110092	0.0183486
1941	S1_235703655	1	109	T	G	T	127	0.582569	G	91	0.417431	0.0458716
1942	S1_235718161	1	109	A	T	A	198	0.908257	T	20	0.0917431	0.0366972
1943	S1_235718198	1	109	C	T	C	112	0.513761	T	106	0.486239	0.0366972
1944	S1_235838345	1	109	G	T	G	198	0.908257	T	20	0.0917431	0
1945	S1_235838392	1	109	G	C	G	179	0.821101	C	39	0.178899	0.00917431
1946	S1_235848106	1	109	T	A	T	179	0.821101	A	39	0.178899	0.00917431
1947	S1_235916699	1	109	C	T	C	199	0.912844	T	19	0.087156	0.00917431
1948	S1_235916969	1	109	C	T	C	200	0.917431	T	18	0.0825688	0
1949	S1_236112566	1	109	A	G	A	188	0.862385	G	30	0.137615	0.0366972
1950	S1_236353958	1	109	C	T	C	179	0.821101	T	39	0.178899	0.00917431
1951	S1_236355256	1	109	T	G	T	202	0.926606	G	16	0.0733945	0
1952	S1_236355263	1	109	A	C	A	202	0.926606	C	16	0.0733945	0
1953	S1_236355265	1	109	A	G	A	202	0.926606	G	16	0.0733945	0
1954	S1_236357800	1	109	T	A	T	200	0.917431	A	18	0.0825688	0
1955	S1_236357821	1	109	G	A	G	200	0.917431	A	18	0.0825688	0
1956	S1_236387166	1	109	A	T	A	201	0.922018	T	17	0.0779817	0.00917431
1957	S1_236387174	1	109	T	C	T	201	0.922018	C	17	0.0779817	0.00917431
1958	S1_236455424	1	109	C	A	C	178	0.816514	A	40	0.183486	0.0183486
1959	S1_236455440	1	109	A	C	A	194	0.889908	C	24	0.110092	0.0183486
1960	S1_236455444	1	109	G	A	G	189	0.866972	A	29	0.133028	0.0458716
1961	S1_236455857	1	109	C	G	C	195	0.894495	G	23	0.105505	0.00917431
1962	S1_236455863	1	109	C	T	C	195	0.894495	T	23	0.105505	0.00917431
1963	S1_236458137	1	109	C	G	C	204	0.93578	G	14	0.0642202	0
1964	S1_236467690	1	109	G	C	G	204	0.93578	C	14	0.0642202	0.0183486
1965	S1_236517304	1	109	A	G	A	156	0.715596	G	62	0.284404	0.0366972
1966	S1_236592279	1	109	T	C	T	185	0.848624	C	33	0.151376	0.00917431
1967	S1_236760077	1	109	A	T	A	205	0.940367	T	13	0.059633	0.0458716
1968	S1_236760100	1	109	T	C	T	199	0.912844	C	19	0.087156	0.0825688
1969	S1_237155242	1	109	G	A	G	164	0.752294	A	54	0.247706	0.0366972
1970	S1_237575946	1	109	A	G	A	139	0.637615	G	79	0.362385	0.00917431
1971	S1_237988277	1	109	C	G	C	140	0.642202	G	78	0.357798	0.0183486
1972	S1_238525631	1	109	G	C	G	206	0.944954	C	12	0.0550459	0.0917431
1973	S1_239095173	1	109	A	G	A	201	0.922018	G	17	0.0779817	0.0825688
1974	S1_239099527	1	109	A	G	A	125	0.573394	G	93	0.426606	0.0458716
1975	S1_239123962	1	109	T	C	T	163	0.747706	C	55	0.252294	0.0275229
1976	S1_239124027	1	109	T	G	T	164	0.752294	G	54	0.247706	0.0366972
1977	S1_239124035	1	109	T	C	T	164	0.752294	C	54	0.247706	0.0366972
1978	S1_239124063	1	109	A	G	A	206	0.944954	G	12	0.0550459	0
1979	S1_239124075	1	109	T	C	T	164	0.752294	C	54	0.247706	0.0366972
1980	S1_239129850	1	109	T	C	T	180	0.825688	C	38	0.174312	0.0183486
1981	S1_239131533	1	109	A	G	A	178	0.816514	G	40	0.183486	0.0366972
1982	S1_239139322	1	109	C	T	C	166	0.761468	T	52	0.238532	0.0183486
1983	S1_239163641	1	109	A	G	A	159	0.729358	G	59	0.270642	0.0275229
1984	S1_239178925	1	109	T	G	T	195	0.894495	G	23	0.105505	0.0275229
1985	S1_239198967	1	109	C	T	C	162	0.743119	T	56	0.256881	0.0550459
1986	S1_239209692	1	109	G	T	G	134	0.614679	T	84	0.385321	0.0550459
1987	S1_239209693	1	109	T	G	T	134	0.614679	G	84	0.385321	0.0550459
1988	S1_239209721	1	109	C	A	C	144	0.66055	A	74	0.33945	0.0366972
1989	S1_239211569	1	109	C	G	C	163	0.747706	G	55	0.252294	0.00917431
1990	S1_239277018	1	109	C	T	C	127	0.582569	T	91	0.417431	0.0642202
1991	S1_239277053	1	109	T	C	T	188	0.862385	C	30	0.137615	0.0366972
1992	S1_239287633	1	109	A	G	A	133	0.610092	G	85	0.389908	0.0275229
1993	S1_239287656	1	109	T	C	T	206	0.944954	C	12	0.0550459	0
1994	S1_239287666	1	109	C	T	C	156	0.715596	T	62	0.284404	0.0183486
1995	S1_239287670	1	109	T	C	T	206	0.944954	C	12	0.0550459	0
1996	S1_239348638	1	109	A	T	A	167	0.766055	T	51	0.233945	0.00917431
1997	S1_239356031	1	109	G	A	G	182	0.834862	A	36	0.165138	0.0366972
[truncated: 14,474 more rows]
