# Supplementary material for: Understanding genetic diversity in drought-adaptive hybrid parental lines in pearl millet
Source: PLoS One. 2024 Feb 23;19(2):e0298636. doi: 10.1371/journal.pone.0298636 (PMC10890771; doi:10.1371/journal.pone.0298636)
Supplement: S6 Table — (XLSX) [file pone.0298636.s011.xlsx]

## Sheet: S6 Table
S6 Table: Identity-by-State (IBS) based pairwise genetic distance matrix for 109 parental inbred lines obtained from 16,472 SNP
Taxa	B27	B15	B37	B38	B39	B40	B41	R69	B24	B35	R2	R3	R5	B1	B25	R66	R67	R68	B26	B17	B13	B23	B11	B9	B19	B20	B2	B28	B29	B10	B31	B16	B18	B35	B36	B3	B22	B21	B34	B14	B30	B33	R1	R4	B4	R6	R7	R8	R9
B27
B15	0.239406
B37	0.204195	0.224958
B38	0.0703011	0.241652	0.182856
B39	0.32018	0.326493	0.345344	0.324551
B40	0.124363	0.222893	0.169712	0.0931581	0.337694
B41	0.314018	0.33733	0.327343	0.320787	0.313775	0.321424
R69	0.189018	0.267909	0.24742	0.188168	0.357182	0.180701	0.349684
B24	0.234883	0.26454	0.244172	0.230391	0.285515	0.241379	0.311013	0.277532
B35	0.279899	0.310739	0.304304	0.288793	0.275741	0.294378	0.318025	0.327222	0.242654
R2	0.347195	0.37846	0.380585	0.350231	0.371813	0.346679	0.365651	0.342247	0.382619	0.388781
R3	0.392848	0.397128	0.390663	0.397189	0.40238	0.379948	0.370872	0.389631	0.397493	0.401378	0.283694
R5	0.354025	0.372632	0.381526	0.36219	0.383924	0.352811	0.360187	0.349381	0.385381	0.38529	0.100807	0.289309
B1	0.121175	0.226354	0.192903	0.0823215	0.326068	0.110582	0.316416	0.19433	0.233184	0.286699	0.350079	0.39294	0.358396
B25	0.186255	0.288975	0.201584	0.191719	0.315414	0.201402	0.316234	0.235126	0.25686	0.320119	0.344676	0.395641	0.349806	0.210782
R66	0.391695	0.366197	0.360612	0.399526	0.336693	0.385351	0.339	0.38183	0.361735	0.338969	0.384896	0.395155	0.381162	0.393486	0.360551
R67	0.389115	0.369263	0.378643	0.395246	0.344645	0.380858	0.335509	0.378066	0.375668	0.337967	0.388842	0.394305	0.383955	0.389024	0.380494	0.136019
R68	0.388751	0.366531	0.370568	0.39124	0.339728	0.378066	0.330106	0.377398	0.367442	0.333779	0.385412	0.401985	0.379068	0.385047	0.373786	0.120781	0.0861158
B26	0.28682	0.314169	0.289643	0.288823	0.316173	0.288034	0.28849	0.312409	0.253825	0.258833	0.379432	0.390208	0.374727	0.272857	0.290372	0.352052	0.350777	0.343037
B17	0.313836	0.331623	0.338666	0.318692	0.296291	0.327465	0.292071	0.344585	0.302756	0.305852	0.363556	0.375121	0.357819	0.318874	0.317387	0.31766	0.321121	0.313259	0.302271
B13	0.204893	0.286	0.220738	0.200886	0.344524	0.196606	0.341033	0.179092	0.277167	0.330682	0.349745	0.388143	0.351263	0.219099	0.162943	0.375455	0.379735	0.372481	0.306702	0.333991
B23	0.312075	0.305822	0.322608	0.316203	0.0680245	0.320696	0.310193	0.341033	0.278624	0.298233	0.377793	0.402046	0.383924	0.305549	0.30476	0.335691	0.344888	0.337421	0.307522	0.298446	0.329438
B11	0.176481	0.243838	0.175722	0.154474	0.333627	0.163156	0.317782	0.233153	0.233396	0.304547	0.373695	0.378764	0.379584	0.171776	0.229723	0.39215	0.383105	0.390542	0.289825	0.324945	0.249818	0.308949
B9	0.157722	0.227356	0.165038	0.127944	0.328284	0.143607	0.317235	0.223015	0.219919	0.296716	0.381739	0.389085	0.385897	0.156265	0.227295	0.396825	0.394366	0.391452	0.288186	0.324065	0.237737	0.304638	0.0784361
B19	0.178151	0.232121	0.177028	0.157024	0.30737	0.162275	0.313532	0.226718	0.213362	0.305761	0.377459	0.388781	0.381557	0.180215	0.224108	0.392818	0.389601	0.392636	0.276591	0.317569	0.239953	0.280871	0.100868	0.0716064
B20	0.182492	0.206259	0.174569	0.158299	0.303606	0.17208	0.329225	0.207929	0.22432	0.297383	0.377793	0.387172	0.379341	0.187075	0.229875	0.390238	0.386686	0.388265	0.294227	0.318996	0.242169	0.281842	0.126093	0.106605	0.0707564
B2	0.237858	0.270307	0.217581	0.24141	0.305215	0.229146	0.351931	0.233942	0.266725	0.335205	0.360855	0.393789	0.362069	0.244445	0.146855	0.357334	0.377368	0.37075	0.315353	0.331866	0.203709	0.291404	0.247966	0.240954	0.240135	0.244658
B28	0.183372	0.235521	0.219554	0.171716	0.310466	0.198337	0.310011	0.243777	0.178879	0.257315	0.365651	0.398434	0.356757	0.169257	0.228782	0.369475	0.371782	0.368534	0.248664	0.304213	0.243231	0.300631	0.208779	0.191689	0.19691	0.199156	0.242381
B29	0.194057	0.233335	0.195089	0.178242	0.301208	0.185163	0.320969	0.239892	0.223349	0.303788	0.379341	0.399101	0.38444	0.185588	0.227204	0.389267	0.388143	0.39127	0.283785	0.314321	0.254644	0.283269	0.126305	0.103691	0.0655051	0.109975	0.240954	0.186559
B10	0.141665	0.262961	0.176178	0.127034	0.335236	0.154747	0.325552	0.195514	0.215548	0.290493	0.353205	0.386049	0.357789	0.156204	0.166221	0.396157	0.383165	0.394882	0.289066	0.321728	0.187986	0.317144	0.114376	0.104541	0.128582	0.134592	0.214789	0.188411	0.150832
B31	0.19521	0.261019	0.218006	0.185982	0.276682	0.216944	0.337209	0.255889	0.229632	0.269518	0.377762	0.383772	0.384713	0.226263	0.237008	0.380828	0.374787	0.380798	0.30907	0.326463	0.27058	0.275771	0.187075	0.172808	0.199429	0.185011	0.254766	0.227538	0.209932	0.168377
B16	0.260321	0.266452	0.275801	0.257406	0.210053	0.250729	0.310982	0.284118	0.248573	0.272553	0.374909	0.396612	0.372511	0.249454	0.25686	0.358275	0.365894	0.360946	0.27398	0.307583	0.268152	0.209021	0.270489	0.262567	0.247511	0.250486	0.274709	0.254614	0.245083	0.268729	0.249332
B18	0.278017	0.260442	0.2928	0.279049	0.184373	0.270338	0.307067	0.316416	0.236432	0.25258	0.384501	0.4015	0.380858	0.267515	0.278806	0.356909	0.362555	0.358821	0.268911	0.300328	0.324369	0.193055	0.277319	0.272918	0.263326	0.268607	0.294712	0.263993	0.256162	0.290705	0.247784	0.0957989
B35	0.221285	0.280294	0.277653	0.230725	0.302058	0.256435	0.33044	0.26973	0.269609	0.213878	0.365135	0.408086	0.367594	0.247511	0.257619	0.350747	0.354146	0.34501	0.273403	0.312561	0.287579	0.316901	0.275376	0.259653	0.263872	0.255221	0.290402	0.229055	0.264024	0.259471	0.239406	0.276894	0.273373
B36	0.179851	0.267636	0.210387	0.162791	0.326068	0.183341	0.25856	0.208748	0.233244	0.302179	0.350747	0.385078	0.350656	0.183281	0.199065	0.392423	0.390177	0.391574	0.295259	0.309343	0.216458	0.308675	0.188289	0.173932	0.178697	0.190414	0.200127	0.191628	0.200249	0.160909	0.226081	0.274435	0.291039	0.257346
B3	0.242806	0.29192	0.202434	0.221072	0.359064	0.225959	0.306156	0.256223	0.294894	0.32194	0.3699	0.387567	0.379098	0.23373	0.24569	0.36219	0.368838	0.36386	0.293498	0.341276	0.225079	0.341731	0.244779	0.239072	0.245386	0.242745	0.272827	0.291161	0.265208	0.238647	0.303212	0.294287	0.318025	0.334537	0.260503
B22	0.200067	0.259137	0.221588	0.190687	0.303363	0.215123	0.309616	0.255858	0.102264	0.265086	0.376427	0.396491	0.382983	0.208141	0.23713	0.372541	0.378855	0.373452	0.261079	0.306824	0.248179	0.302392	0.216094	0.201524	0.200401	0.205713	0.263477	0.189473	0.210843	0.194603	0.224866	0.261686	0.264601	0.258772	0.217612	0.277471
B21	0.205136	0.292193	0.241774	0.199429	0.320605	0.20204	0.313046	0.216003	0.262597	0.299448	0.3536	0.382983	0.356514	0.207109	0.242867	0.366167	0.369051	0.366835	0.250364	0.313866	0.239254	0.300996	0.220222	0.212178	0.208293	0.227295	0.228995	0.234094	0.227082	0.210084	0.256921	0.260321	0.272371	0.275316	0.21828	0.247086	0.252337
B34	0.233851	0.267757	0.247632	0.228691	0.299812	0.253066	0.307006	0.286395	0.0433463	0.25085	0.383469	0.3981	0.386444	0.240438	0.259349	0.360369	0.374484	0.36474	0.252975	0.302665	0.285059	0.298567	0.243808	0.230968	0.224775	0.233396	0.272948	0.184465	0.234094	0.222468	0.233882	0.266209	0.258378	0.262445	0.233335	0.29966	0.0920046	0.270398
B14	0.180306	0.249332	0.201493	0.154353	0.325886	0.182552	0.31678	0.257528	0.270095	0.303394	0.358335	0.380464	0.375637	0.190748	0.217217	0.37928	0.384258	0.376093	0.297626	0.329529	0.266361	0.318783	0.185679	0.181975	0.189109	0.170046	0.275528	0.242988	0.207079	0.19694	0.209264	0.283178	0.292132	0.218583	0.23461	0.248118	0.240408	0.258044	0.264418
B30	0.265906	0.262688	0.2731	0.271703	0.198246	0.251305	0.327617	0.288793	0.238678	0.232425	0.382558	0.402896	0.379492	0.264145	0.2697	0.354055	0.351536	0.352416	0.263629	0.308159	0.286304	0.202252	0.271309	0.268061	0.243929	0.244142	0.245083	0.257983	0.242472	0.263204	0.248938	0.187682	0.174053	0.250213	0.266361	0.29541	0.260897	0.257801	0.256951	0.285758
B33	0.212998	0.267059	0.237099	0.194482	0.284483	0.225625	0.31593	0.292132	0.279535	0.307127	0.358912	0.377246	0.362099	0.228934	0.270398	0.36298	0.365833	0.357698	0.300935	0.3176	0.307977	0.284483	0.216519	0.205045	0.224017	0.199672	0.322092	0.260958	0.240894	0.23631	0.20462	0.277046	0.272766	0.270793	0.264176	0.275437	0.252641	0.286759	0.273373	0.168164	0.302695
R1	0.358032	0.350747	0.357	0.365438	0.346072	0.355877	0.34929	0.37069	0.351566	0.329438	0.229055	0.325158	0.248938	0.365529	0.367867	0.363981	0.371175	0.368261	0.346649	0.349472	0.369809	0.351445	0.348652	0.345647	0.341033	0.359185	0.365165	0.356666	0.342521	0.366015	0.344767	0.354662	0.35014	0.342794	0.361583	0.360248	0.354875	0.350868	0.349533	0.362737	0.342915	0.33903
R4	0.391331	0.37069	0.373907	0.396855	0.373755	0.380433	0.365529	0.38438	0.388508	0.385169	0.147948	0.28424	0.182067	0.392818	0.384531	0.368838	0.379401	0.376184	0.36899	0.368504	0.386869	0.3784	0.359398	0.359701	0.354207	0.379584	0.378946	0.383833	0.3553	0.389236	0.381708	0.389418	0.390875	0.392484	0.382133	0.372784	0.38866	0.370902	0.387385	0.379675	0.377671	0.359641	0.136929
B4	0.206745	0.289339	0.223288	0.201888	0.34671	0.197001	0.342521	0.173658	0.280021	0.332534	0.347013	0.387294	0.347377	0.220435	0.157419	0.376214	0.38186	0.372875	0.307218	0.337755	0.0274709	0.331805	0.260229	0.248422	0.253339	0.251457	0.19776	0.245174	0.268759	0.191143	0.275255	0.268941	0.330015	0.28852	0.215548	0.222165	0.249241	0.239558	0.287457	0.270763	0.28852	0.311529	0.372572	0.389297
R6	0.376123	0.39643	0.369749	0.392454	0.378703	0.366288	0.35275	0.365954	0.387567	0.380798	0.359701	0.345404	0.34419	0.402289	0.369384	0.379978	0.373148	0.378643	0.37072	0.356028	0.364376	0.381466	0.361765	0.371115	0.371691	0.370416	0.353539	0.392606	0.37931	0.361098	0.368018	0.381617	0.383014	0.387415	0.366652	0.351384	0.388022	0.366228	0.385806	0.367867	0.376669	0.364862	0.362797	0.361462	0.360794
R7	0.368838	0.363708	0.376336	0.376214	0.341398	0.375607	0.335175	0.382042	0.365712	0.359428	0.234944	0.335327	0.259865	0.365226	0.386778	0.365165	0.371175	0.362949	0.367897	0.334446	0.379705	0.343704	0.380676	0.380616	0.385472	0.386292	0.384744	0.368413	0.379189	0.386778	0.371357	0.369415	0.371843	0.358335	0.377307	0.360855	0.366683	0.383378	0.362737	0.369081	0.36562	0.359701	0.265693	0.229329	0.379948	0.349897
R8	0.367654	0.354025	0.365317	0.37503	0.274466	0.358609	0.342399	0.371631	0.331016	0.273282	0.374454	0.379371	0.371873	0.373725	0.358821	0.326008	0.325583	0.317175	0.333293	0.305701	0.364103	0.293316	0.376366	0.376093	0.3733	0.366167	0.351961	0.36647	0.364922	0.374454	0.322365	0.315718	0.295593	0.333171	0.369567	0.359185	0.344919	0.355907	0.336146	0.368626	0.295926	0.338817	0.340183	0.367017	0.364649	0.350807	0.347165
R9	0.380676	0.401378	0.371175	0.387081	0.391513	0.367472	0.36726	0.379523	0.410849	0.398737	0.326068	0.174417	0.293286	0.394973	0.386262	0.38529	0.383651	0.394123	0.388417	0.371631	0.3699	0.394093	0.378855	0.388143	0.387931	0.385533	0.382103	0.404505	0.399618	0.384228	0.37242	0.387719	0.393365	0.39124	0.373209	0.374332	0.40241	0.382285	0.407722	0.377641	0.390268	0.363192	0.31936	0.301481	0.366015	0.304304	0.3142	0.360946
R10	0.379675	0.407024	0.378127	0.393304	0.395459	0.371904	0.360915	0.380494	0.409513	0.393243	0.362008	0.226809	0.328254	0.399709	0.39215	0.381982	0.378218	0.384956	0.388872	0.359003	0.378066	0.39725	0.38013	0.391786	0.391058	0.389934	0.38526	0.403503	0.402167	0.385533	0.378278	0.388963	0.396157	0.389965	0.379068	0.370234	0.402562	0.376882	0.406204	0.379462	0.382831	0.378096	0.331502	0.335418	0.375061	0.25428	0.307188	0.359216	0.143972
R11	0.379553	0.367685	0.367988	0.384956	0.367138	0.367715	0.331563	0.382255	0.382619	0.360187	0.346558	0.309556	0.355603	0.374484	0.38183	0.348986	0.354177	0.352355	0.359671	0.331077	0.37925	0.369536	0.38268	0.389843	0.384805	0.379492	0.386049	0.374302	0.383651	0.388568	0.380525	0.363617	0.36562	0.372541	0.372238	0.36474	0.379584	0.369809	0.378248	0.372268	0.371661	0.365529	0.338514	0.334993	0.379189	0.341367	0.287245	0.33132	0.288034
R12	0.391209	0.381314	0.381921	0.399587	0.375729	0.383105	0.344038	0.396977	0.385412	0.37755	0.337451	0.272159	0.346922	0.391938	0.396339	0.365833	0.365712	0.372602	0.377337	0.348258	0.392545	0.378612	0.393547	0.40071	0.401105	0.396248	0.393334	0.385685	0.397705	0.398646	0.382923	0.375213	0.372481	0.381344	0.381982	0.38016	0.384471	0.378157	0.381769	0.384137	0.383378	0.375334	0.328072	0.314777	0.392363	0.301876	0.252671	0.34334	0.242897
R13	0.38611	0.379796	0.378764	0.39473	0.39467	0.373452	0.35615	0.379159	0.389752	0.37925	0.337846	0.212967	0.303576	0.390875	0.395489	0.381132	0.388811	0.389509	0.380858	0.364042	0.377611	0.393304	0.389874	0.395338	0.394913	0.390754	0.380707	0.384471	0.396279	0.391695	0.378673	0.371266	0.375486	0.388842	0.375729	0.377125	0.389115	0.374727	0.385867	0.384956	0.381344	0.384471	0.327252	0.32109	0.373816	0.310588	0.290463	0.362889	0.19011
R14	0.384926	0.379371	0.376882	0.393243	0.394973	0.372875	0.356544	0.377186	0.388781	0.38189	0.336723	0.214394	0.301724	0.389327	0.393759	0.380585	0.388781	0.388963	0.383378	0.362919	0.376548	0.394488	0.38702	0.393729	0.393334	0.389358	0.379553	0.38274	0.394154	0.389904	0.377337	0.373725	0.3784	0.391149	0.374241	0.379887	0.387567	0.376518	0.385017	0.389388	0.386019	0.380009	0.326524	0.32024	0.372875	0.312743	0.288581	0.363587	0.189594
B5	0.197001	0.214637	0.260533	0.170137	0.319087	0.203133	0.317964	0.207868	0.243352	0.289248	0.356635	0.403715	0.358639	0.161699	0.240985	0.370811	0.367442	0.364619	0.304031	0.311438	0.251973	0.298264	0.229814	0.207564	0.22429	0.20207	0.253248	0.178576	0.224138	0.201918	0.249727	0.278108	0.292436	0.24147	0.194907	0.284361	0.236098	0.252337	0.243565	0.246175	0.2697	0.257042	0.369081	0.398828	0.25258	0.385715	0.363405	0.368079	0.408906
R15	0.379189	0.385169	0.375121	0.389418	0.371509	0.365863	0.344099	0.381374	0.383772	0.375061	0.331441	0.28767	0.34674	0.389449	0.372116	0.368504	0.365712	0.37069	0.378794	0.347984	0.375729	0.374514	0.364528	0.374879	0.371752	0.370538	0.369749	0.386444	0.377277	0.368413	0.365135	0.380221	0.382133	0.381041	0.371206	0.357273	0.383833	0.369324	0.383651	0.360733	0.37415	0.363769	0.34076	0.333293	0.374575	0.181277	0.275437	0.345708	0.290341
R16	0.372997	0.351657	0.358791	0.37412	0.276348	0.356514	0.326433	0.362312	0.314837	0.297292	0.362342	0.371388	0.361219	0.363556	0.370022	0.316841	0.315475	0.309859	0.329802	0.319087	0.364437	0.287731	0.36043	0.36386	0.357394	0.352932	0.3519	0.36046	0.358548	0.363951	0.324824	0.314109	0.300935	0.3339	0.360551	0.351293	0.338605	0.350382	0.321546	0.370872	0.290979	0.345131	0.347468	0.358062	0.36471	0.370204	0.336905	0.272523	0.365651
R17	0.370508	0.344312	0.360946	0.387385	0.369779	0.36644	0.351597	0.38189	0.369384	0.365317	0.371843	0.32795	0.347074	0.377125	0.373755	0.365651	0.361037	0.370416	0.351172	0.351566	0.377519	0.359853	0.346983	0.346254	0.347924	0.36213	0.362858	0.365712	0.349715	0.370659	0.364922	0.361705	0.356089	0.37585	0.374454	0.354905	0.37418	0.349411	0.372814	0.372602	0.352872	0.364012	0.300965	0.288884	0.378582	0.245568	0.34507	0.349411	0.295835
R18	0.367199	0.339455	0.353388	0.373786	0.376882	0.351931	0.360399	0.368656	0.366895	0.372997	0.249666	0.308645	0.264024	0.365985	0.369111	0.371266	0.370811	0.375607	0.370902	0.368079	0.367745	0.378096	0.335296	0.336632	0.333961	0.354268	0.363405	0.356787	0.334052	0.365863	0.361158	0.372997	0.374393	0.372177	0.364072	0.363556	0.363678	0.3587	0.364892	0.365195	0.373998	0.351293	0.253916	0.208779	0.370022	0.316871	0.289673	0.36641	0.317721
R19	0.347286	0.372511	0.383621	0.35442	0.370143	0.347559	0.362433	0.345374	0.385229	0.384288	0.037245	0.290493	0.0903048	0.351688	0.344099	0.382042	0.385837	0.381648	0.377641	0.359701	0.351627	0.376487	0.373331	0.38016	0.376882	0.376518	0.362312	0.36386	0.37928	0.351597	0.378005	0.373573	0.383135	0.364528	0.350504	0.376032	0.377823	0.356909	0.385169	0.357121	0.381283	0.3519	0.221194	0.145307	0.349533	0.351323	0.226081	0.369081	0.316507
R20	0.335752	0.356119	0.330622	0.340457	0.380707	0.323033	0.368959	0.33733	0.366197	0.355786	0.331745	0.236371	0.303363	0.349593	0.342217	0.380251	0.375	0.382224	0.36641	0.363253	0.323883	0.378127	0.341762	0.335964	0.337087	0.335539	0.337148	0.361553	0.346861	0.333293	0.339333	0.354996	0.366895	0.35703	0.338848	0.330318	0.355937	0.344342	0.365044	0.351081	0.348318	0.353964	0.323246	0.310163	0.320756	0.334416	0.331107	0.350625	0.17035
R21	0.347074	0.382376	0.371266	0.350018	0.37758	0.34076	0.343796	0.340578	0.395854	0.381708	0.213483	0.343462	0.142393	0.355027	0.340032	0.386626	0.374666	0.379826	0.372845	0.350413	0.342035	0.378551	0.368292	0.374393	0.374818	0.370416	0.360278	0.36134	0.38016	0.349017	0.376396	0.371327	0.381314	0.356393	0.339849	0.354329	0.388629	0.355361	0.397189	0.355846	0.373968	0.349381	0.312045	0.28685	0.33733	0.313532	0.24317	0.364376	0.296625
R22	0.385837	0.371479	0.357243	0.390481	0.354662	0.371206	0.336298	0.371145	0.375698	0.352143	0.382406	0.369415	0.377034	0.385047	0.356848	0.28852	0.309981	0.292496	0.361067	0.332868	0.370325	0.355543	0.385138	0.389874	0.390299	0.387719	0.353023	0.368899	0.388265	0.392909	0.37928	0.364983	0.365803	0.353995	0.383864	0.361765	0.379766	0.369324	0.376548	0.381617	0.367867	0.373209	0.355846	0.371388	0.369475	0.337543	0.315019	0.331168	0.335478
R23	0.376153	0.358882	0.349715	0.377186	0.385229	0.35961	0.364346	0.364224	0.366045	0.362889	0.377732	0.306368	0.349988	0.371054	0.358487	0.332443	0.352477	0.340517	0.373422	0.363435	0.3536	0.377216	0.37242	0.373604	0.374332	0.375213	0.346497	0.357425	0.373543	0.378703	0.36474	0.359034	0.362737	0.359853	0.364649	0.3699	0.36902	0.372663	0.365651	0.387658	0.369324	0.380798	0.344494	0.34929	0.350109	0.346224	0.352173	0.352902	0.260472
R25	0.388599	0.37418	0.351536	0.381678	0.381466	0.371661	0.344706	0.395459	0.38954	0.377914	0.371661	0.316325	0.334841	0.380585	0.395095	0.373391	0.369931	0.375759	0.37327	0.360369	0.382983	0.376821	0.345951	0.346892	0.349138	0.369506	0.375577	0.380798	0.356211	0.375243	0.379857	0.379948	0.381283	0.400619	0.376002	0.34586	0.386474	0.361735	0.388508	0.376943	0.385047	0.370659	0.278624	0.26715	0.384258	0.289066	0.332382	0.363465	0.266968
B6	0.21916	0.267181	0.253794	0.223015	0.293468	0.213787	0.334325	0.212512	0.268273	0.324703	0.364497	0.396036	0.358821	0.227052	0.201767	0.37843	0.376761	0.376973	0.315262	0.328558	0.215487	0.278017	0.24232	0.22262	0.236098	0.241531	0.0732152	0.248634	0.238222	0.218128	0.257103	0.272128	0.293832	0.298749	0.19603	0.268182	0.261595	0.210661	0.273221	0.287518	0.234307	0.306429	0.359641	0.376123	0.210843	0.353357	0.37928	0.345404	0.384106
R26	0.376669	0.359064	0.351748	0.382194	0.335053	0.371752	0.32534	0.373543	0.36644	0.323397	0.376427	0.390966	0.372298	0.377003	0.35791	0.213939	0.212512	0.192114	0.342551	0.326402	0.367017	0.34161	0.380828	0.384106	0.384713	0.380707	0.348075	0.36043	0.382437	0.389327	0.37157	0.353964	0.351415	0.346861	0.37846	0.359853	0.370386	0.360551	0.366076	0.371661	0.35014	0.353266	0.357546	0.364588	0.365317	0.373027	0.353145	0.310557	0.379675
R27	0.399496	0.384774	0.369627	0.402107	0.395732	0.380737	0.372602	0.395004	0.403806	0.396309	0.32449	0.255707	0.284452	0.390602	0.40581	0.380525	0.380251	0.387476	0.37503	0.382255	0.385685	0.392363	0.362585	0.367411	0.369688	0.391361	0.382406	0.400528	0.372329	0.393	0.392059	0.394245	0.395702	0.412549	0.395398	0.373179	0.400801	0.377823	0.404292	0.40241	0.396491	0.381648	0.245659	0.212239	0.38614	0.294773	0.359458	0.376032	0.222559
R28	0.386747	0.383074	0.385503	0.393941	0.371509	0.375152	0.341549	0.38954	0.382589	0.382923	0.303515	0.227386	0.354662	0.385381	0.379917	0.365985	0.367867	0.372359	0.388568	0.346892	0.389479	0.372147	0.372906	0.38444	0.37925	0.377611	0.384349	0.385624	0.381374	0.376609	0.36219	0.381678	0.384228	0.384167	0.378825	0.370356	0.381799	0.377246	0.38016	0.360005	0.380525	0.369688	0.327161	0.305094	0.390511	0.326463	0.20805	0.348409	0.27568
R29	0.340882	0.319451	0.333627	0.342247	0.351657	0.310891	0.336753	0.328831	0.329468	0.356605	0.312379	0.309252	0.315444	0.322729	0.340912	0.353873	0.359276	0.355148	0.316476	0.337057	0.336753	0.326251	0.308493	0.311164	0.306034	0.313866	0.332807	0.337239	0.313532	0.320119	0.350959	0.321424	0.314109	0.366319	0.333627	0.323762	0.341246	0.314959	0.339303	0.342369	0.322153	0.336784	0.321546	0.306884	0.339576	0.355755	0.341822	0.350777	0.320848
R30	0.358366	0.370781	0.351839	0.361583	0.364831	0.348592	0.34419	0.367108	0.388872	0.373755	0.280021	0.286061	0.286092	0.378734	0.368352	0.371813	0.381041	0.372966	0.370113	0.348592	0.359519	0.369142	0.351354	0.348075	0.351627	0.359762	0.367806	0.389661	0.361371	0.36899	0.358275	0.375364	0.376153	0.369779	0.359155	0.345435	0.378703	0.366045	0.384319	0.353873	0.369749	0.339333	0.26885	0.23716	0.359671	0.327283	0.215608	0.341215	0.222529
R31	0.380676	0.370174	0.375577	0.386322	0.368626	0.373361	0.365681	0.376336	0.380858	0.380949	0.0939473	0.261019	0.157176	0.385351	0.378673	0.370174	0.378369	0.373209	0.375364	0.36729	0.377793	0.374484	0.360794	0.365317	0.361887	0.374454	0.378157	0.390177	0.365287	0.380342	0.373634	0.382498	0.382953	0.384562	0.378855	0.369263	0.379401	0.370568	0.382012	0.366501	0.375729	0.349593	0.193328	0.0999272	0.379341	0.365074	0.222772	0.361249	0.286699
R32	0.348409	0.38013	0.381192	0.353023	0.371722	0.348834	0.365954	0.345374	0.382771	0.388963	0.0125364	0.28251	0.104754	0.352902	0.346224	0.385321	0.390177	0.386656	0.38016	0.364254	0.352052	0.377702	0.375152	0.383135	0.378825	0.379492	0.362797	0.369354	0.380646	0.354814	0.377762	0.375334	0.384471	0.366926	0.353357	0.370841	0.37758	0.35533	0.384076	0.361249	0.382923	0.359428	0.229662	0.148768	0.349502	0.359853	0.23461	0.374363	0.323762
R33	0.401166	0.383165	0.373482	0.401439	0.393091	0.380707	0.371813	0.388477	0.399041	0.397341	0.273221	0.262385	0.220769	0.395034	0.402835	0.377337	0.379462	0.384106	0.382589	0.381162	0.384622	0.39294	0.369415	0.371722	0.370659	0.389267	0.378764	0.393729	0.374848	0.395125	0.392272	0.394002	0.394639	0.407358	0.392484	0.371449	0.397978	0.37843	0.39901	0.399587	0.396339	0.378643	0.258226	0.228418	0.384319	0.297808	0.338726	0.369415	0.230361
R34	0.400376	0.378491	0.378551	0.400862	0.387142	0.384258	0.368383	0.392818	0.399982	0.395823	0.217946	0.231909	0.23798	0.399557	0.393486	0.378551	0.387567	0.384865	0.373725	0.370781	0.393607	0.39215	0.362949	0.365985	0.362646	0.387779	0.389601	0.391391	0.364588	0.398009	0.388174	0.39212	0.392727	0.401226	0.380585	0.382042	0.396005	0.378855	0.396157	0.383924	0.38702	0.363374	0.19439	0.0999575	0.395914	0.364194	0.298992	0.364922	0.243899
R35	0.385138	0.372147	0.373907	0.393607	0.380312	0.37242	0.363496	0.380312	0.388902	0.378066	0.286577	0.246722	0.270095	0.391786	0.388508	0.346983	0.356727	0.356575	0.367017	0.352629	0.381405	0.377368	0.373452	0.382042	0.376457	0.383014	0.371115	0.380707	0.380069	0.390359	0.381435	0.380069	0.377884	0.383833	0.379948	0.379644	0.390936	0.364679	0.390724	0.396279	0.370963	0.376821	0.261595	0.218947	0.381708	0.343887	0.343796	0.35703	0.244111
B7	0.00670835	0.239892	0.204832	0.0705743	0.321121	0.124848	0.314868	0.1892	0.236371	0.281235	0.347863	0.393577	0.354754	0.121236	0.186923	0.392788	0.390147	0.390086	0.287791	0.314352	0.205652	0.312713	0.177088	0.158694	0.178606	0.183463	0.238496	0.184222	0.194573	0.142302	0.19518	0.26114	0.279596	0.222711	0.18067	0.243565	0.20116	0.206077	0.235126	0.180701	0.26715	0.213726	0.359337	0.392515	0.207413	0.376973	0.369809	0.36902	0.381344
R36	0.375698	0.393213	0.386079	0.381162	0.381739	0.370052	0.361098	0.380069	0.409179	0.394366	0.328891	0.356393	0.326463	0.371873	0.381617	0.385503	0.387779	0.386292	0.383833	0.358578	0.379766	0.383439	0.398373	0.407874	0.401864	0.403108	0.393668	0.391027	0.402501	0.385654	0.40068	0.382073	0.386292	0.387142	0.383864	0.375213	0.401378	0.378673	0.40414	0.387385	0.394609	0.393213	0.35105	0.347893	0.378551	0.333687	0.327434	0.362828	0.337118
R37	0.388751	0.383165	0.385594	0.394518	0.372875	0.375486	0.340821	0.389722	0.382862	0.381708	0.306065	0.228357	0.356605	0.385381	0.378734	0.365165	0.366744	0.371206	0.388265	0.347043	0.388811	0.373725	0.373209	0.384805	0.379766	0.377975	0.384896	0.385594	0.381799	0.376002	0.362069	0.382012	0.385503	0.383833	0.378885	0.37072	0.38186	0.377368	0.380403	0.360339	0.381496	0.370113	0.328527	0.307431	0.389813	0.328011	0.211784	0.347924	0.274678
R38	0.403685	0.394761	0.404747	0.406599	0.38614	0.394822	0.3373	0.405901	0.407813	0.39983	0.355816	0.368079	0.361644	0.402774	0.413884	0.372238	0.360005	0.373209	0.381951	0.368201	0.402228	0.392818	0.400862	0.408451	0.409695	0.412002	0.417466	0.40323	0.409908	0.414097	0.40323	0.394305	0.393668	0.403655	0.403382	0.387506	0.405142	0.392393	0.407297	0.406144	0.39901	0.392211	0.358517	0.343188	0.401469	0.333171	0.347802	0.37154	0.367169
R39	0.413247	0.380767	0.400316	0.410211	0.409149	0.391209	0.370963	0.400437	0.414309	0.394245	0.353205	0.33991	0.345404	0.402258	0.415038	0.394548	0.390117	0.394366	0.397766	0.384987	0.390572	0.407753	0.385472	0.397128	0.39895	0.399769	0.396825	0.407419	0.403503	0.380707	0.385594	0.405688	0.409027	0.41607	0.398919	0.3784	0.412275	0.399193	0.407358	0.408086	0.403199	0.399648	0.357485	0.341246	0.388933	0.337603	0.362646	0.37928	0.32874
R40	0.414097	0.401408	0.396764	0.415189	0.401833	0.39643	0.375334	0.401469	0.411547	0.394366	0.344737	0.333505	0.333323	0.406629	0.41352	0.385229	0.383621	0.38954	0.397402	0.378035	0.393213	0.402441	0.380646	0.394548	0.394882	0.394913	0.392332	0.407085	0.397857	0.381132	0.38016	0.400862	0.40241	0.40921	0.396461	0.386444	0.411547	0.397098	0.406963	0.414006	0.399284	0.404656	0.339698	0.315566	0.391543	0.309677	0.360764	0.377094	0.30907
R41	0.404474	0.385199	0.38872	0.409999	0.364406	0.385806	0.36216	0.399132	0.385199	0.354298	0.366652	0.356818	0.357637	0.4015	0.401287	0.370568	0.36984	0.372359	0.374757	0.354875	0.398828	0.366926	0.381344	0.391058	0.390542	0.387081	0.391149	0.394427	0.391938	0.386474	0.366228	0.377337	0.371388	0.386322	0.39294	0.383287	0.393425	0.384956	0.38444	0.399526	0.370174	0.388872	0.34844	0.347104	0.399071	0.346133	0.345647	0.312834	0.337785
R42	0.377307	0.357546	0.36474	0.383378	0.349654	0.365408	0.323185	0.374605	0.373148	0.33472	0.353388	0.360035	0.346892	0.377155	0.371752	0.313653	0.291161	0.294803	0.344706	0.322638	0.37075	0.352932	0.375091	0.380251	0.376305	0.372329	0.366683	0.374484	0.373452	0.382315	0.367927	0.36128	0.356393	0.356271	0.378248	0.362524	0.370902	0.36474	0.368686	0.368656	0.347893	0.356848	0.341185	0.342581	0.372147	0.342187	0.324945	0.285788	0.353934
R43	0.401682	0.389661	0.377094	0.404474	0.398555	0.390177	0.367745	0.37846	0.393516	0.386474	0.372875	0.309677	0.357728	0.39901	0.399132	0.370416	0.368352	0.376882	0.374454	0.368808	0.383651	0.392575	0.366683	0.368838	0.370659	0.383317	0.378703	0.386383	0.371084	0.387324	0.388751	0.396279	0.399071	0.38957	0.392272	0.372481	0.394093	0.374393	0.39209	0.394123	0.392666	0.392788	0.342581	0.327222	0.384106	0.33478	0.348865	0.381799	0.294044
R44	0.364346	0.390117	0.36046	0.357577	0.365924	0.339212	0.341276	0.360612	0.393334	0.378096	0.349441	0.34079	0.353539	0.367108	0.375971	0.376943	0.37075	0.374454	0.36987	0.348683	0.359732	0.372389	0.353813	0.359519	0.363647	0.366804	0.388326	0.389449	0.376518	0.363556	0.367533	0.371509	0.376609	0.378825	0.366136	0.338514	0.37758	0.351354	0.388052	0.366926	0.371024	0.355361	0.356119	0.349047	0.358426	0.312743	0.334477	0.341974	0.324551
R45	0.401408	0.384592	0.385897	0.409452	0.384471	0.386778	0.342369	0.39901	0.396157	0.384046	0.327131	0.351111	0.336753	0.400589	0.394245	0.381405	0.375546	0.380646	0.382255	0.356544	0.408117	0.387324	0.369779	0.383044	0.382923	0.387627	0.401833	0.393304	0.385199	0.374393	0.385169	0.389115	0.384622	0.391786	0.390602	0.379189	0.394336	0.385351	0.38696	0.388356	0.386079	0.38359	0.348895	0.339485	0.41097	0.324763	0.329741	0.355695	0.371904
B8	0.00995629	0.240651	0.204802	0.0655962	0.320939	0.125577	0.31505	0.189534	0.235976	0.28166	0.346467	0.39297	0.353145	0.122268	0.18753	0.390572	0.388356	0.388143	0.288702	0.31423	0.20377	0.3125	0.177695	0.156903	0.179244	0.18234	0.237039	0.184981	0.195635	0.14039	0.194178	0.262294	0.280931	0.222074	0.179911	0.241956	0.200795	0.206441	0.234762	0.180215	0.268213	0.213848	0.358335	0.391725	0.205379	0.375607	0.36902	0.368079	0.380585
R46	0.405021	0.390693	0.388113	0.405476	0.383651	0.384744	0.360976	0.403412	0.40071	0.382376	0.361553	0.348106	0.357425	0.398525	0.407722	0.380342	0.375182	0.379917	0.387627	0.359064	0.390026	0.385321	0.379644	0.391543	0.391149	0.392818	0.388265	0.397523	0.395884	0.381101	0.379341	0.390997	0.388083	0.393273	0.390117	0.375395	0.401135	0.385867	0.392879	0.404626	0.388174	0.398555	0.361158	0.358335	0.38872	0.302331	0.347499	0.352538	0.350352
R47	0.390754	0.398737	0.382073	0.394184	0.38866	0.375729	0.349229	0.380555	0.416586	0.393	0.338059	0.369931	0.34589	0.383226	0.39385	0.381739	0.384835	0.385108	0.384167	0.366501	0.387627	0.393698	0.394518	0.405294	0.402562	0.403017	0.405294	0.39986	0.404292	0.39124	0.398768	0.38617	0.392606	0.397553	0.393334	0.376761	0.408056	0.388326	0.412427	0.392181	0.402137	0.396127	0.350929	0.340639	0.386262	0.340882	0.330106	0.382224	0.332989
R48	0.38356	0.370508	0.356757	0.390329	0.361553	0.376518	0.342946	0.367715	0.370599	0.35448	0.365226	0.361098	0.367017	0.381526	0.376093	0.341458	0.342733	0.342976	0.361765	0.338575	0.375395	0.361067	0.35961	0.361189	0.354602	0.376973	0.366076	0.364315	0.353873	0.388113	0.377094	0.365924	0.367108	0.357759	0.379401	0.353205	0.371813	0.352204	0.365438	0.372086	0.365135	0.380767	0.336085	0.334902	0.377914	0.350807	0.307613	0.346436	0.346467
R49	0.395368	0.378369	0.388842	0.39895	0.374423	0.382437	0.338848	0.404626	0.396977	0.385867	0.359519	0.352052	0.354025	0.388356	0.403169	0.364285	0.357	0.36386	0.373118	0.344494	0.398343	0.379735	0.389783	0.399709	0.393547	0.394457	0.403928	0.396703	0.396279	0.405324	0.403442	0.377186	0.374089	0.398191	0.39552	0.375486	0.394305	0.382528	0.396764	0.393334	0.376396	0.375455	0.357425	0.349047	0.399678	0.331077	0.33472	0.34759	0.348925
R50	0.375182	0.371995	0.36641	0.378278	0.367654	0.365195	0.346679	0.367381	0.3784	0.360855	0.337634	0.351202	0.334628	0.3699	0.373513	0.35275	0.35876	0.353813	0.364497	0.341974	0.371145	0.367897	0.378521	0.385715	0.382224	0.380009	0.376821	0.367897	0.382133	0.382983	0.371236	0.361796	0.364467	0.360399	0.377641	0.364497	0.374818	0.362099	0.373209	0.369718	0.369384	0.374484	0.346254	0.342581	0.369779	0.3519	0.296534	0.350322	0.343006
R51	0.391088	0.396096	0.396066	0.396582	0.373088	0.384046	0.354329	0.394639	0.396279	0.385412	0.348956	0.353782	0.35187	0.392059	0.39895	0.371479	0.36219	0.375395	0.377337	0.356696	0.393486	0.381314	0.396491	0.405537	0.40411	0.40578	0.414613	0.392211	0.403746	0.401773	0.39042	0.381526	0.379401	0.392393	0.394214	0.381283	0.39385	0.381253	0.393547	0.399921	0.392272	0.382437	0.354905	0.346102	0.393395	0.32962	0.333687	0.359944	0.351991
R52	0.406447	0.380767	0.394123	0.410818	0.388842	0.385047	0.376669	0.400923	0.396977	0.384015	0.355452	0.346527	0.342976	0.407176	0.403564	0.371722	0.373482	0.37758	0.386808	0.378612	0.383408	0.390542	0.38444	0.394639	0.394154	0.397766	0.375121	0.400589	0.39986	0.381557	0.378673	0.388568	0.389843	0.396339	0.397827	0.382012	0.39983	0.380646	0.39127	0.413763	0.3801	0.401712	0.345556	0.330197	0.380555	0.315171	0.380525	0.374271	0.336844
R53	0.408451	0.382558	0.395034	0.410636	0.389692	0.388872	0.373513	0.398798	0.394245	0.38274	0.347559	0.346831	0.337967	0.405688	0.404717	0.371236	0.372845	0.376427	0.383287	0.378127	0.385442	0.39045	0.383499	0.397189	0.396157	0.397948	0.37242	0.400376	0.402532	0.381253	0.379189	0.389449	0.390784	0.397341	0.393638	0.381071	0.399284	0.381162	0.389479	0.414855	0.379432	0.402107	0.348956	0.331198	0.381799	0.323579	0.382346	0.374787	0.340123
R54	0.410636	0.391574	0.395155	0.413004	0.404535	0.390268	0.37327	0.397371	0.408086	0.389904	0.334598	0.325067	0.329377	0.40751	0.408997	0.381283	0.382558	0.38699	0.396825	0.377368	0.387961	0.405901	0.378976	0.390693	0.394305	0.39297	0.386656	0.401712	0.39725	0.378612	0.377155	0.402957	0.405081	0.404565	0.391574	0.387172	0.406326	0.391968	0.40068	0.415068	0.401469	0.401135	0.33733	0.314321	0.385988	0.323458	0.364801	0.37503	0.311802
R55	0.319664	0.358851	0.334598	0.312925	0.369475	0.299812	0.317782	0.309434	0.375486	0.367594	0.335266	0.357425	0.32877	0.322669	0.33988	0.384471	0.381769	0.38101	0.345192	0.344949	0.308311	0.362312	0.334446	0.331259	0.337846	0.34331	0.369354	0.360399	0.350109	0.327738	0.355452	0.347104	0.362494	0.373604	0.332048	0.30048	0.351566	0.308675	0.375789	0.349533	0.364285	0.337118	0.35533	0.347681	0.306065	0.353023	0.326554	0.360248	0.325583
B12	0.152957	0.230816	0.20893	0.129068	0.331623	0.174508	0.335873	0.260594	0.243868	0.289066	0.36131	0.399891	0.379432	0.162154	0.234064	0.381648	0.383348	0.374484	0.294682	0.318723	0.253035	0.332989	0.191932	0.18838	0.19178	0.192144	0.267454	0.212057	0.194998	0.187348	0.218462	0.293286	0.302483	0.184798	0.227963	0.270307	0.214546	0.262627	0.238951	0.160333	0.264358	0.229086	0.350686	0.385169	0.256921	0.396187	0.366713	0.366167	0.395429
R56	0.384106	0.399284	0.394639	0.388235	0.408663	0.374089	0.367715	0.36732	0.409756	0.396734	0.335873	0.307218	0.316992	0.378855	0.395489	0.397918	0.389752	0.397736	0.38611	0.378309	0.37327	0.407631	0.398069	0.406417	0.407995	0.405871	0.390359	0.390056	0.407965	0.379917	0.401014	0.395793	0.403989	0.398494	0.381982	0.382983	0.405597	0.382953	0.40927	0.406204	0.406204	0.400953	0.353145	0.331563	0.371722	0.323762	0.3485	0.393668	0.290705
R57	0.324642	0.347742	0.341792	0.331047	0.36899	0.32452	0.362281	0.318419	0.35099	0.358275	0.325643	0.314655	0.296655	0.314959	0.333141	0.364922	0.362828	0.364467	0.358366	0.344494	0.31508	0.367077	0.356818	0.368717	0.365165	0.360369	0.334203	0.325522	0.360764	0.321546	0.35618	0.352659	0.361735	0.342672	0.330075	0.358153	0.341792	0.34249	0.342915	0.361462	0.355421	0.37072	0.346649	0.347135	0.310284	0.32959	0.291434	0.352872	0.302604
R58	0.395884	0.364103	0.382862	0.413004	0.3716	0.390359	0.351475	0.407631	0.379189	0.376153	0.379068	0.337785	0.344129	0.402501	0.385503	0.357668	0.35275	0.362858	0.366744	0.349684	0.397371	0.374787	0.363435	0.365985	0.367077	0.382528	0.374545	0.380737	0.364254	0.388568	0.38183	0.377823	0.373816	0.383196	0.391604	0.370477	0.38526	0.369142	0.378096	0.377216	0.370902	0.375395	0.327009	0.320483	0.399041	0.175844	0.331714	0.348986	0.306672
R59	0.363526	0.334507	0.347802	0.363405	0.336935	0.343644	0.342369	0.357698	0.330379	0.32707	0.361037	0.311164	0.35785	0.349229	0.369688	0.353539	0.360035	0.35363	0.359519	0.343553	0.355148	0.33736	0.358153	0.357971	0.352204	0.351718	0.36729	0.341762	0.354146	0.365863	0.32792	0.331805	0.329438	0.356059	0.339364	0.371297	0.338757	0.364649	0.32619	0.382862	0.333202	0.358669	0.334841	0.356453	0.354632	0.366956	0.330288	0.316476	0.291252
R60	0.3536	0.320514	0.341094	0.352507	0.337512	0.335812	0.342703	0.354237	0.329559	0.324885	0.336935	0.321819	0.33132	0.343917	0.356575	0.341306	0.348713	0.346922	0.350352	0.341003	0.34331	0.332048	0.349472	0.348622	0.342521	0.33988	0.353843	0.328709	0.344494	0.356514	0.338028	0.335539	0.334507	0.353418	0.33906	0.363101	0.33135	0.348774	0.32449	0.366531	0.337907	0.35363	0.333779	0.346376	0.343431	0.360157	0.304031	0.316628	0.315687
R61	0.394761	0.371782	0.362008	0.402289	0.347863	0.386717	0.337118	0.385928	0.368656	0.342126	0.384744	0.391543	0.379614	0.39555	0.367958	0.140329	0.137567	0.114801	0.351475	0.323154	0.379978	0.34501	0.391391	0.397766	0.392757	0.390117	0.365317	0.374787	0.391149	0.39898	0.377793	0.365833	0.364528	0.348652	0.390754	0.369931	0.376002	0.376973	0.366774	0.380525	0.357577	0.365803	0.367381	0.372056	0.381223	0.374605	0.359398	0.323276	0.384501
R62	0.3733	0.357394	0.362373	0.384015	0.307856	0.365378	0.33991	0.372329	0.333566	0.314807	0.378855	0.388174	0.365985	0.377398	0.369536	0.289006	0.279535	0.27826	0.342399	0.312652	0.366015	0.30904	0.378916	0.387415	0.380069	0.377094	0.351718	0.365985	0.378855	0.384076	0.350595	0.338059	0.332929	0.349472	0.369445	0.36128	0.354996	0.355725	0.341215	0.372389	0.316476	0.362646	0.353539	0.367229	0.364194	0.3553	0.36134	0.272402	0.373239
R63	0.391452	0.365985	0.359003	0.397371	0.347924	0.382892	0.336571	0.379948	0.371145	0.33988	0.391786	0.405081	0.386747	0.395398	0.360794	0.097347	0.077313	0.0584628	0.351597	0.322122	0.37497	0.346527	0.392272	0.397736	0.393304	0.389236	0.355968	0.370447	0.389358	0.394852	0.382437	0.366076	0.365195	0.345617	0.39209	0.365256	0.378643	0.370568	0.371145	0.377762	0.352689	0.368838	0.372693	0.379159	0.376184	0.383044	0.368474	0.323063	0.398585
R64	0.391634	0.369445	0.379007	0.395368	0.311498	0.379857	0.348258	0.385351	0.346679	0.301421	0.384774	0.383044	0.381192	0.387476	0.380949	0.240195	0.211237	0.209537	0.35363	0.312196	0.379401	0.316598	0.389358	0.3947	0.390147	0.386595	0.383651	0.370234	0.386413	0.394214	0.346011	0.336571	0.323094	0.348592	0.389327	0.376002	0.36128	0.3784	0.350777	0.390359	0.323306	0.359276	0.353023	0.372329	0.379948	0.370416	0.358578	0.204711	0.378976
R65	0.372693	0.356757	0.36216	0.38353	0.306308	0.364801	0.338878	0.372298	0.332898	0.31423	0.37758	0.386808	0.364892	0.37673	0.369506	0.289431	0.278989	0.278199	0.341306	0.311589	0.366258	0.307947	0.378066	0.386778	0.379401	0.376609	0.350899	0.365681	0.37846	0.383985	0.350231	0.337816	0.332139	0.348106	0.368777	0.362008	0.354177	0.355148	0.34076	0.37075	0.31681	0.361249	0.35278	0.367442	0.364679	0.354237	0.360946	0.271248	0.371752
[truncated: 60 more columns]
