# Supplementary material for: Understanding genetic diversity in drought-adaptive hybrid parental lines in pearl millet
Source: PLoS One. 2024 Feb 23;19(2):e0298636. doi: 10.1371/journal.pone.0298636 (PMC10890771; doi:10.1371/journal.pone.0298636)
Supplement: S7 Table — (XLSX) [file pone.0298636.s012.xlsx]

## Sheet: S7 Table
S7 Table. Inferred ancestry of individuals and degree of admixture among 109 hybrid parental lines.
Sr No.	Designated/ BMS code	Parental line type	Genotype (line code)	Inferred ancestry of Individuals		Inferred cluster
				Q1	Q2
1	ICMB 11777	Seed parent	A27/B27	0	1	Q2 (B-lines)
2	ICMB 88004	Seed parent	A15/B15	0.169	0.831	Q2 (B-lines)
3	ICMB 92777	Seed parent	A37/B37	0.049	0.951	Q2 (B-lines)
4	ICMB 97444	Seed parent	A38/B38	0	1	Q2 (B-lines)
5	ICMB 07777	Seed parent	A39/B39	0.412	0.588	ADMIX
6	ICMB 98555	Seed parent	A40/B40	0.001	0.999	Q2 (B-lines)
7	ICMB 96222	Seed parent	A41/B41	0.569	0.431	ADMIX
8	ICMR 14888	Pollinator	R69	0.123	0.877	Q2 (B-lines)
9	ICMB 10111	Seed parent	A24/B24	0.001	0.999	Q2 (B-lines)
10	K19/466/467	Seed parent	A35/B35	0.349	0.651	ADMIX
11	ICMR 100378	Pollinator	R2	0.998	0.002	Q1 (R-lines)
12	ICMR 100379	Pollinator	R3	1	0	Q1 (R-lines)
13	ICMR 100381	Pollinator	R5	0.998	0.002	Q1 (R-lines)
14	ICMB 843-22	Seed parent	A1/B1	0.003	0.997	Q2 (B-lines)
15	ICMB 11111	Seed parent	A25/B25	0.044	0.956	Q2 (B-lines)
16	HPR8	Pollinator	R66	0.837	0.163	Q1 (R-lines)
17	HPR9	Pollinator	R67	0.854	0.146	Q1 (R-lines)
18	HPR10	Pollinator	R68	0.842	0.158	Q1 (R-lines)
19	ICMB 11222	Seed parent	A26/B26	0.352	0.648	ADMIX
20	ICMB 09444	Seed parent	A17/B17	0.563	0.437	ADMIX
21	ICMB 96555	Seed parent	A13/B13	0.086	0.914	Q2 (B-lines)
22	ICMB 09222	Seed parent	A23/B23	0.368	0.632	ADMIX
23	ICMB 89111	Seed parent	A11/B11	0.037	0.963	Q2 (B-lines)
24	ICMB 97333	Seed parent	A9/B9	0	1	Q2 (B-lines)
25	ICMB 05444	Seed parent	A19/B19	0	1	Q2 (B-lines)
26	ICMB 05999	Seed parent	A20/B20	0	1	Q2 (B-lines)
27	ICMB 04999	Seed parent	A2/B2	0.082	0.918	Q2 (B-lines)
28	ICMB 13555	Seed parent	A28/B28	0	1	Q2 (B-lines)
29	ICMB 14111	Seed parent	A29/B29	0.008	0.992	Q2 (B-lines)
30	ICMB 15111	Seed parent	A10/B10	0	1	Q2 (B-lines)
31	ICMB 17333	Seed parent	A31/B31	0.061	0.939	Q2 (B-lines)
32	ICMB 98444	Seed parent	A16/B16	0.206	0.794	ADMIX
33	ICMB 00333	Seed parent	A18/B18	0.25	0.75	ADMIX
34	K19/316/318	Seed parent	A32/B32	0.169	0.831	Q2 (B-lines)
35	K19/474/475	Seed parent	A36/B36	0.057	0.943	Q2 (B-lines)
36	ICMB 93333	Seed parent	A3/B3	0.276	0.724	ADMIX
37	ICMB 08666	Seed parent	A22/B22	0.002	0.998	Q2 (B-lines)
38	ICMB 08444	Seed parent	A21/B21	0.162	0.838	Q2 (B-lines)
39	ICMB 13444	Seed parent	A34/B34	0.016	0.984	Q2 (B-lines)
40	ICMB 96666	Seed parent	A14/B14	0.096	0.904	Q2 (B-lines)
41	ICMB 16444	Seed parent	A30/B30	0.179	0.821	Q2 (B-lines)
42	ICMB 06555	Seed parent	A33/B33	0.235	0.765	ADMIX
43	ICMR 100377	Pollinator	R1	0.855	0.145	Q1 (R-lines)
44	ICMR 100380	Pollinator	R4	1	0	Q1 (R-lines)
45	ICMB 97111	Seed parent	A4/B4	0.095	0.905	Q2 (B-lines)
46	ICMR 100382	Pollinator	R6	0.904	0.096	Q1 (R-lines)
47	ICMR 100383	Pollinator	R7	0.961	0.039	Q1 (R-lines)
48	ICMR 100384	Pollinator	R8	0.717	0.283	ADMIX
49	ICMR 100385	Pollinator	R9	1	0	Q1 (R-lines)
50	ICMR 100386	Pollinator	R10	1	0	Q1 (R-lines)
51	ICMR 100387	Pollinator	R11	0.956	0.044	Q1 (R-lines)
52	ICMR 100225	Pollinator	R12	1	0	Q1 (R-lines)
53	RIB 3135/18	Pollinator	R13	1	0	Q1 (R-lines)
54	ICMR 100389	Pollinator	R14	0.991	0.009	Q1 (R-lines)
55	ICMB 07222	Seed parent	A5/B5	0.089	0.911	Q2 (B-lines)
56	ICMR 100390	Pollinator	R15	0.967	0.033	Q1 (R-lines)
57	ICMR 100388	Pollinator	R16	0.693	0.307	ADMIX
58	MS R1	Pollinator	R17	0.907	0.093	Q1 (R-lines)
59	MS R2	Pollinator	R18	0.898	0.102	Q1 (R-lines)
60	MS R3	Pollinator	R19	1	0	Q1 (R-lines)
61	MS R4	Pollinator	R20	0.827	0.173	Q1 (R-lines)
62	MS R5	Pollinator	R21	0.92	0.08	Q1 (R-lines)
63	MS R6	Pollinator	R22	0.89	0.11	Q1 (R-lines)
64	MS R7	Pollinator	R23	0.864	0.136	Q1 (R-lines)
65	MS R9	Pollinator	R25	0.988	0.012	Q1 (R-lines)
66	ICMB 13666	Seed parent	A6/B6	0.098	0.902	Q2 (B-lines)
67	MS R10	Pollinator	R26	0.803	0.197	Q1 (R-lines)
68	MS R11	Pollinator	R27	1	0	Q1 (R-lines)
69	MS R12	Pollinator	R28	1	0	Q1 (R-lines)
70	MS R13	Pollinator	R29	0.656	0.344	ADMIX
71	MS R14	Pollinator	R30	0.96	0.04	Q1 (R-lines)
72	MS R15	Pollinator	R31	1	0	Q1 (R-lines)
73	MS R16	Pollinator	R32	0.999	0.001	Q1 (R-lines)
74	MS R17	Pollinator	R33	1	0	Q1 (R-lines)
75	MS R18	Pollinator	R34	1	0	Q1 (R-lines)
76	MS R19	Pollinator	R35	0.999	0.001	Q1 (R-lines)
77	ICMB 10222	Seed parent	A7/B7	0	1	Q2 (B-lines)
78	MS R20	Pollinator	R36	1	0	Q1 (R-lines)
79	MS R21	Pollinator	R37	1	0	Q1 (R-lines)
80	MS R22	Pollinator	R38	1	0	Q1 (R-lines)
81	MS R23	Pollinator	R39	1	0	Q1 (R-lines)
82	MS R24	Pollinator	R40	1	0	Q1 (R-lines)
83	MS R25	Pollinator	R41	0.96	0.04	Q1 (R-lines)
84	MS R26	Pollinator	R42	0.892	0.108	Q1 (R-lines)
85	MS R27	Pollinator	R43	0.969	0.031	Q1 (R-lines)
86	MS R28	Pollinator	R44	0.909	0.091	Q1 (R-lines)
87	MS R29	Pollinator	R45	1	0	Q1 (R-lines)
88	ICMB 08333	Seed parent	A8/B8	0	1	Q2 (B-lines)
89	MS R30	Pollinator	R46	1	0	Q1 (R-lines)
90	MS R31	Pollinator	R47	1	0	Q1 (R-lines)
91	MS R32	Pollinator	R48	0.933	0.067	Q1 (R-lines)
92	MS R33	Pollinator	R49	0.992	0.008	Q1 (R-lines)
93	MS R34	Pollinator	R50	0.934	0.066	Q1 (R-lines)
94	MS R35	Pollinator	R51	1	0	Q1 (R-lines)
95	MS R36	Pollinator	R52	1	0	Q1 (R-lines)
96	MS R37	Pollinator	R53	1	0	Q1 (R-lines)
97	MS R38	Pollinator	R54	1	0	Q1 (R-lines)
98	MS R39	Pollinator	R55	0.723	0.277	ADMIX
99	ICMB 94555	Seed parent	A12/B12	0.008	0.992	Q2 (B-lines)
100	MS R40	Pollinator	R56	1	0	Q1 (R-lines)
101	H 77/833-2	Pollinator	R57	0.785	0.215	ADMIX
102	ICMR 356	Pollinator	R58	0.963	0.037	Q1 (R-lines)
103	HPR1	Pollinator	R59	0.776	0.224	ADMIX
104	HPR2	Pollinator	R60	0.758	0.242	ADMIX
105	HPR3	Pollinator	R61	0.874	0.126	Q1 (R-lines)
106	HPR4	Pollinator	R62	0.752	0.248	ADMIX
107	HPR5	Pollinator	R63	0.847	0.153	Q1 (R-lines)
108	HPR6	Pollinator	R64	0.806	0.194	Q1 (R-lines)
109	HPR7	Pollinator	R65	0.752	0.248	ADMIX
