# Supplementary material for: Understanding genetic diversity in drought-adaptive hybrid parental lines in pearl millet
Source: PLoS One. 2024 Feb 23;19(2):e0298636. doi: 10.1371/journal.pone.0298636 (PMC10890771; doi:10.1371/journal.pone.0298636)
Supplement: S8 Table — (XLSX) [file pone.0298636.s013.xlsx]

## Sheet: S8 Table
S8 Table. Nei's genetic distance matrix for 109 parental inbred lines obtained from 16,472 SNPs
NAME	gB27	gB15	gB37	gB38	gB39	gB40	gB41	gB24	gB35	gB1	gB25	gB26	gB17	gB13	gB23	gB11	gB9	gB19	gB20	gB2	gB28	gB29	gB10	gB31	gB16	gB18	gB32	gB36	gB3	gB22	gB21	gB34	gB14	gB30	gB33	gB5	gB6	gB7	gB8	gB12	gB4	gR69	gR2	gR3	gR5	gR66	gR67	gR68	gR1
gB27
gB15	0.16308
gB37	0.13663	0.15167
gB38	0.04413	0.16513	0.1214
gB39	0.23106	0.23769	0.25154	0.23521
gB40	0.08077	0.15027	0.11174	0.05969	0.24449
gB41	0.22319	0.24381	0.23366	0.22924	0.22932	0.2283
gB24	0.16135	0.18437	0.16788	0.15828	0.20547	0.16581	0.22345
gB35	0.1962	0.22191	0.21518	0.20369	0.19816	0.20691	0.23009	0.16918
gB1	0.07359	0.14852	0.12366	0.04727	0.23138	0.06651	0.22059	0.15536	0.19696
gB25	0.12485	0.20305	0.13552	0.12907	0.22926	0.13566	0.22704	0.17943	0.23047	0.13809
gB26	0.20282	0.22586	0.2046	0.20486	0.23263	0.20304	0.20685	0.17904	0.18332	0.18718	0.2074
gB17	0.21832	0.2342	0.23823	0.22278	0.20997	0.22848	0.20364	0.21195	0.2152	0.21785	0.22322	0.21338
gB13	0.13459	0.19678	0.14581	0.13191	0.24974	0.12828	0.24378	0.19141	0.23531	0.14038	0.10476	0.21671	0.23306
gB23	0.22301	0.21902	0.23117	0.22688	0.04314	0.2291	0.22476	0.19856	0.21508	0.21315	0.21902	0.22388	0.21026	0.23546
gB11	0.10452	0.1538	0.10342	0.08908	0.22954	0.09502	0.21362	0.14757	0.20319	0.09637	0.14428	0.19256	0.21473	0.15558	0.20784
gB9	0.10384	0.15396	0.10845	0.08319	0.23774	0.09399	0.22581	0.15009	0.20954	0.098	0.15509	0.20389	0.22665	0.15905	0.21699	0.03679
gB19	0.11824	0.15738	0.11688	0.10343	0.22031	0.10695	0.22251	0.14506	0.21653	0.11492	0.15255	0.1945	0.22107	0.16055	0.19775	0.05185	0.04486
gB20	0.12154	0.13838	0.11531	0.10447	0.21787	0.11401	0.236	0.15356	0.21038	0.12006	0.1572	0.20899	0.22285	0.1626	0.19904	0.06914	0.0684	0.04425
gB2	0.16332	0.18865	0.14757	0.16635	0.22134	0.15635	0.25749	0.18747	0.24352	0.16363	0.09721	0.22818	0.23573	0.13484	0.20862	0.15835	0.16564	0.16484	0.16866
gB28	0.12247	0.16084	0.14842	0.11429	0.22435	0.13312	0.22113	0.12037	0.17941	0.10753	0.15687	0.17384	0.21169	0.16394	0.2149	0.12833	0.12846	0.13214	0.13403	0.16748
gB29	0.11913	0.14803	0.11935	0.10792	0.20551	0.11254	0.21883	0.14217	0.20509	0.10822	0.14455	0.1902	0.20864	0.16152	0.1897	0.0584	0.05549	0.02977	0.05979	0.15523	0.1141
gB10	0.09206	0.18049	0.11583	0.08203	0.24285	0.10122	0.23197	0.14626	0.20396	0.09742	0.10981	0.20397	0.2241	0.12163	0.22649	0.06056	0.06649	0.08289	0.08713	0.14541	0.12553	0.08763
gB31	0.13154	0.18086	0.14774	0.12507	0.19738	0.14719	0.24392	0.1585	0.18938	0.14967	0.16354	0.22213	0.23022	0.18544	0.19535	0.11297	0.11533	0.13445	0.12422	0.17741	0.15594	0.13172	0.11162
gB16	0.16714	0.17236	0.1787	0.16527	0.13255	0.15924	0.21013	0.16002	0.17921	0.15411	0.16588	0.18149	0.20256	0.17081	0.13068	0.16238	0.16886	0.15708	0.15977	0.18026	0.16356	0.14503	0.17303	0.1599
gB18	0.1954	0.18214	0.20663	0.19664	0.12742	0.18874	0.22158	0.16508	0.1779	0.18254	0.19766	0.192	0.21127	0.23068	0.13294	0.18221	0.19139	0.18369	0.18827	0.21084	0.18533	0.16803	0.20479	0.17314	0.04812
gB32	0.15105	0.19708	0.19387	0.1585	0.21948	0.17726	0.2402	0.19021	0.14711	0.16629	0.18017	0.19479	0.22048	0.19996	0.23026	0.17991	0.18029	0.18335	0.1771	0.20654	0.15761	0.17339	0.17955	0.16594	0.18253	0.19428
gB36	0.10923	0.17499	0.13097	0.09719	0.22672	0.11159	0.16939	0.15015	0.20449	0.10693	0.12402	0.20004	0.2053	0.13307	0.21089	0.10267	0.10494	0.10826	0.11696	0.12501	0.1182	0.11343	0.09508	0.1442	0.16844	0.19616	0.16877
gB3	0.16267	0.20141	0.13194	0.1466	0.26227	0.14958	0.21484	0.20539	0.22807	0.1511	0.16614	0.20595	0.2392	0.14651	0.24582	0.15152	0.15982	0.16443	0.16281	0.18761	0.20108	0.1695	0.15891	0.21108	0.19149	0.22544	0.23826	0.16642
gB22	0.11968	0.1642	0.13506	0.11307	0.20389	0.13047	0.20617	0.05099	0.17075	0.12087	0.14837	0.16875	0.19915	0.15292	0.20167	0.11884	0.12072	0.11976	0.12394	0.16897	0.11239	0.11704	0.11509	0.13908	0.15429	0.17106	0.16572	0.12254	0.17553
gB21	0.13331	0.19998	0.16007	0.12938	0.22777	0.13081	0.21867	0.17834	0.20789	0.13002	0.16258	0.17019	0.21459	0.15594	0.21024	0.13179	0.13847	0.13547	0.14985	0.15231	0.15544	0.13903	0.13636	0.17326	0.16302	0.18695	0.18849	0.13292	0.16171	0.15451
gB34	0.16023	0.18655	0.17018	0.15667	0.21675	0.17432	0.2198	0.02617	0.17521	0.16052	0.18102	0.17803	0.21151	0.1973	0.2143	0.15512	0.15804	0.15323	0.16005	0.19201	0.12412	0.14995	0.15109	0.16138	0.17345	0.1818	0.18421	0.14989	0.20886	0.04362	0.18407
gB14	0.11628	0.16756	0.13116	0.09789	0.23339	0.11774	0.22295	0.18532	0.21228	0.11908	0.14428	0.20875	0.2287	0.17792	0.22599	0.1075	0.11745	0.1225	0.10895	0.18933	0.16329	0.12521	0.12777	0.1384	0.18214	0.20384	0.14578	0.14629	0.16362	0.1465	0.16984	0.18055
gB30	0.185	0.18288	0.19009	0.18988	0.13718	0.17329	0.23715	0.16595	0.16124	0.17898	0.1894	0.1867	0.21631	0.1986	0.13917	0.17653	0.18665	0.16796	0.1685	0.17061	0.1797	0.15662	0.1823	0.17316	0.11385	0.11807	0.17496	0.1756	0.20576	0.16718	0.17459	0.17971	0.19761
gB33	0.14501	0.18637	0.16255	0.13161	0.20465	0.15405	0.22751	0.19782	0.22053	0.1522	0.19001	0.21662	0.22412	0.21601	0.20328	0.13497	0.13909	0.15303	0.13527	0.23185	0.18207	0.15549	0.16185	0.1398	0.18238	0.19352	0.19116	0.17396	0.18994	0.16085	0.1973	0.19261	0.10866	0.21627
gB5	0.13306	0.14599	0.18041	0.11372	0.23323	0.13729	0.22937	0.16958	0.20613	0.10265	0.16719	0.21927	0.2192	0.17177	0.21456	0.14483	0.14083	0.15314	0.13691	0.17698	0.12003	0.14272	0.13609	0.1738	0.18328	0.20934	0.16823	0.12136	0.19707	0.14812	0.17042	0.1694	0.16679	0.19007	0.18022
gB6	0.14713	0.18407	0.17283	0.15031	0.2096	0.1428	0.24051	0.18656	0.23266	0.14833	0.13515	0.22599	0.23087	0.14153	0.19573	0.15192	0.14969	0.15965	0.16415	0.04371	0.17014	0.15102	0.14576	0.17709	0.1761	0.20801	0.21116	0.11984	0.18183	0.16538	0.13639	0.1901	0.19668	0.1602	0.21699	0.157
gB7	0.00284	0.16364	0.13726	0.04442	0.23208	0.08123	0.22413	0.16266	0.19747	0.07376	0.12549	0.20381	0.21898	0.13532	0.22377	0.1051	0.10466	0.11871	0.12239	0.16399	0.12324	0.11967	0.09263	0.13168	0.16797	0.19686	0.15231	0.10998	0.16344	0.12065	0.13417	0.16138	0.11672	0.18616	0.14572	0.13381	0.1478
gB8	0.00484	0.1641	0.13713	0.04103	0.23179	0.08164	0.22414	0.16224	0.19768	0.07438	0.12583	0.2044	0.21874	0.13383	0.22346	0.10544	0.10331	0.11907	0.12148	0.16277	0.12368	0.12034	0.09121	0.13084	0.16875	0.19778	0.15171	0.10933	0.1621	0.12027	0.13433	0.16099	0.11627	0.18686	0.1457	0.13158	0.14656	0.00515
gB12	0.10112	0.15776	0.14101	0.08449	0.24253	0.11637	0.24313	0.16939	0.20509	0.10285	0.16136	0.21074	0.22414	0.17197	0.24211	0.11643	0.12648	0.12883	0.12933	0.18737	0.14439	0.12069	0.12517	0.14962	0.19455	0.21653	0.12492	0.14564	0.1852	0.13137	0.17775	0.16529	0.10266	0.18518	0.15816	0.14723	0.1911	0.10135	0.09872
gB4	0.13998	0.20354	0.15175	0.13667	0.25576	0.13258	0.24919	0.19775	0.24099	0.14542	0.10479	0.22125	0.24035	0.01154	0.24158	0.16761	0.17121	0.17477	0.17373	0.13445	0.16949	0.1765	0.12794	0.19317	0.17552	0.23949	0.20481	0.13643	0.14835	0.1578	0.16022	0.2033	0.18543	0.20446	0.223	0.17631	0.14208	0.14065	0.13904	0.17904
gR69	0.12766	0.18761	0.17085	0.12729	0.26619	0.1214	0.25667	0.19684	0.23788	0.12681	0.1632	0.22674	0.24746	0.11731	0.2507	0.14784	0.15283	0.15545	0.14173	0.16259	0.16932	0.15518	0.13183	0.17908	0.18864	0.22951	0.19093	0.13213	0.17543	0.16386	0.14324	0.20354	0.17609	0.20577	0.2085	0.14302	0.14415	0.12796	0.1281	0.18285	0.11735
gR2	0.25302	0.28156	0.28095	0.25616	0.2818	0.2515	0.27316	0.28664	0.29354	0.25093	0.25325	0.28638	0.26638	0.25362	0.2852	0.2628	0.28234	0.27829	0.2794	0.26762	0.27011	0.27052	0.2574	0.28082	0.26688	0.29023	0.27233	0.24694	0.271	0.26488	0.25492	0.287	0.26022	0.28653	0.26613	0.26445	0.26865	0.25384	0.25252	0.26711	0.25547	0.25283
gR3	0.2952	0.30162	0.29291	0.2998	0.31323	0.28244	0.28117	0.30334	0.30867	0.29088	0.30077	0.2996	0.27993	0.29013	0.31079	0.27019	0.29189	0.29121	0.29071	0.29987	0.30205	0.29121	0.28851	0.28926	0.28968	0.3092	0.31421	0.27972	0.28986	0.28592	0.28339	0.30349	0.28251	0.30816	0.28523	0.3094	0.29981	0.29615	0.29544	0.30417	0.29359	0.29739	0.20862
gR5	0.25884	0.27659	0.28187	0.26636	0.29267	0.2567	0.26851	0.28917	0.29056	0.25803	0.25769	0.28235	0.26151	0.25501	0.29074	0.26795	0.28603	0.28191	0.28083	0.26877	0.26263	0.27504	0.26135	0.28695	0.2649	0.28713	0.27457	0.24696	0.2791	0.27068	0.2575	0.28971	0.27518	0.28397	0.26897	0.26627	0.26388	0.25972	0.25822	0.28281	0.25588	0.259	0.06746	0.21338
gR66	0.28888	0.26876	0.26141	0.29658	0.24896	0.28185	0.2478	0.2663	0.24783	0.28606	0.26444	0.26033	0.22456	0.27357	0.24631	0.27666	0.29344	0.28948	0.28812	0.2623	0.27113	0.27714	0.29214	0.28136	0.25025	0.26397	0.25763	0.28095	0.26212	0.25936	0.26334	0.26472	0.27616	0.25956	0.26738	0.2746	0.27875	0.29015	0.28802	0.28259	0.27845	0.28509	0.291	0.30451	0.28774
gR67	0.29	0.27485	0.28044	0.29618	0.25931	0.28132	0.24815	0.28194	0.25034	0.28552	0.28536	0.2626	0.23086	0.28076	0.25769	0.27209	0.29466	0.29004	0.28839	0.2833	0.27654	0.27955	0.28408	0.27945	0.26034	0.27233	0.26399	0.28236	0.27134	0.26832	0.26924	0.2805	0.28398	0.26075	0.27327	0.27503	0.28067	0.29122	0.28947	0.2875	0.28686	0.28514	0.29801	0.30719	0.2937	0.08643
gR68	0.28957	0.27235	0.27333	0.29249	0.25491	0.27884	0.24344	0.27459	0.24669	0.2819	0.27932	0.25579	0.2242	0.27425	0.25113	0.27853	0.29196	0.2926	0.28966	0.27734	0.27362	0.28219	0.29429	0.28463	0.25589	0.26894	0.25597	0.28345	0.26688	0.26346	0.26723	0.27184	0.27665	0.26146	0.26609	0.27245	0.28073	0.29104	0.28917	0.27957	0.2788	0.28441	0.29469	0.31404	0.2891	0.0755	0.05335
gR1	0.2349	0.23041	0.23363	0.24177	0.23202	0.23197	0.23168	0.23261	0.21494	0.23674	0.24573	0.23064	0.22694	0.24349	0.23491	0.21441	0.22454	0.2204	0.23629	0.24403	0.23521	0.212	0.24097	0.22552	0.2221	0.23305	0.22589	0.22889	0.2354	0.21914	0.22538	0.23051	0.23672	0.22524	0.22203	0.24786	0.2372	0.23626	0.23527	0.23084	0.25005	0.24992	0.13589	0.21634	0.15157	0.24485	0.25465	0.25192
gR4	0.28918	0.27337	0.27384	0.29466	0.282	0.27855	0.2716	0.29032	0.28882	0.28603	0.28602	0.27577	0.26923	0.28413	0.28423	0.24932	0.26221	0.25727	0.27953	0.28182	0.28435	0.24862	0.2867	0.2828	0.27811	0.29434	0.2948	0.27241	0.27206	0.27406	0.2683	0.28895	0.27714	0.28082	0.26537	0.29974	0.27728	0.29049	0.28965	0.28624	0.29045	0.28772	0.10067	0.20782	0.12601	0.27502	0.28786	0.28482	0.06587
gR6	0.28019	0.30056	0.27429	0.29522	0.29114	0.27037	0.26477	0.29403	0.2896	0.29881	0.27711	0.28172	0.26266	0.26882	0.29163	0.25516	0.27586	0.27598	0.27572	0.26398	0.29646	0.2733	0.26654	0.27512	0.2758	0.29204	0.295	0.26318	0.2577	0.27797	0.26836	0.29207	0.27111	0.28431	0.27399	0.29276	0.26173	0.28122	0.27987	0.30044	0.2699	0.27597	0.27339	0.26416	0.2599	0.29	0.28721	0.29199	0.24874
gR7	0.27101	0.2685	0.27703	0.27797	0.25502	0.27553	0.24661	0.2717	0.26753	0.26345	0.28919	0.27601	0.24112	0.27909	0.25528	0.26852	0.2811	0.28492	0.28647	0.28809	0.2722	0.27012	0.28573	0.27503	0.26184	0.27885	0.26618	0.2694	0.26293	0.25621	0.28022	0.26876	0.26916	0.27157	0.26654	0.27	0.28121	0.27211	0.27128	0.27146	0.2835	0.2869	0.16716	0.25213	0.187	0.27305	0.28183	0.27435	0.16453
gR8	0.27144	0.26166	0.26906	0.27845	0.20019	0.26253	0.25427	0.24358	0.19667	0.2722	0.26647	0.24768	0.21831	0.2671	0.21422	0.26631	0.27871	0.27593	0.27062	0.26119	0.27202	0.25933	0.27661	0.23505	0.21753	0.21553	0.2461	0.26423	0.26299	0.23907	0.25804	0.24753	0.27028	0.21441	0.25017	0.27559	0.25348	0.27289	0.27193	0.27249	0.27176	0.27938	0.2848	0.29289	0.28263	0.24031	0.24332	0.23605	0.22757
gR9	0.28218	0.30277	0.2736	0.28844	0.30043	0.26955	0.27546	0.31269	0.30349	0.29022	0.28988	0.29532	0.27431	0.27164	0.30075	0.26798	0.28868	0.2881	0.28689	0.28691	0.30488	0.28912	0.28458	0.27697	0.27907	0.2991	0.29621	0.26691	0.27567	0.28861	0.28036	0.30947	0.27763	0.29422	0.27056	0.31135	0.28659	0.28304	0.28223	0.2976	0.27246	0.28583	0.24229	0.12179	0.21487	0.29248	0.29443	0.30377	0.20937
gR10	0.28126	0.30768	0.27954	0.2938	0.30383	0.27331	0.2698	0.31132	0.29839	0.29429	0.29497	0.29558	0.26317	0.27868	0.30343	0.26903	0.29178	0.29075	0.29065	0.28959	0.30386	0.29126	0.28565	0.28199	0.28005	0.30145	0.29494	0.27193	0.27202	0.28861	0.27558	0.30795	0.27914	0.28755	0.28345	0.31151	0.28857	0.28225	0.28091	0.30184	0.28025	0.28658	0.27326	0.16287	0.24424	0.28928	0.28931	0.2952	0.21965
gR11	0.25766	0.24942	0.24736	0.263	0.25494	0.24629	0.221	0.2639	0.24569	0.24884	0.26237	0.24635	0.21572	0.2562	0.2552	0.24773	0.26657	0.26182	0.25808	0.26675	0.25476	0.25148	0.26477	0.26043	0.2343	0.25092	0.25602	0.2425	0.24376	0.24486	0.24597	0.25969	0.24939	0.25428	0.24903	0.2561	0.26565	0.25852	0.25773	0.25904	0.26034	0.2646	0.23633	0.20749	0.24426	0.23627	0.24425	0.24253	0.20215
gR12	0.27966	0.27323	0.27123	0.28771	0.27448	0.2713	0.24357	0.27827	0.27281	0.27587	0.28706	0.27373	0.24228	0.27978	0.27514	0.26908	0.28799	0.28793	0.28457	0.28512	0.27656	0.27571	0.28548	0.27443	0.25632	0.26884	0.27568	0.26287	0.26908	0.26104	0.26509	0.27468	0.27162	0.27643	0.26944	0.28207	0.2827	0.28059	0.28035	0.28098	0.28383	0.28958	0.24041	0.18806	0.24865	0.26313	0.26643	0.27243	0.20517
gR13	0.28572	0.28241	0.27898	0.29395	0.30205	0.2735	0.26454	0.29262	0.28484	0.28544	0.29684	0.28737	0.26646	0.27718	0.29881	0.27638	0.29379	0.29302	0.29027	0.2845	0.286	0.28497	0.2899	0.28123	0.26337	0.282	0.29286	0.26793	0.27693	0.27563	0.2726	0.2888	0.28285	0.28515	0.28795	0.30242	0.28208	0.28701	0.2849	0.29984	0.27807	0.28432	0.25121	0.15072	0.22232	0.28746	0.29789	0.29829	0.21492
gR14	0.28249	0.27983	0.27516	0.29045	0.30012	0.27082	0.26268	0.28956	0.28498	0.28189	0.2931	0.2874	0.26328	0.27406	0.29766	0.27169	0.29018	0.28944	0.28685	0.28128	0.28229	0.28089	0.28614	0.27787	0.26332	0.28237	0.29271	0.26443	0.27715	0.27206	0.27196	0.28585	0.28454	0.28706	0.28183	0.29858	0.27868	0.28357	0.28157	0.29675	0.27505	0.28038	0.24805	0.14967	0.21859	0.28475	0.29565	0.29558	0.21211
gR15	0.25303	0.26045	0.24914	0.26261	0.25459	0.24035	0.2274	0.26066	0.25445	0.25751	0.24963	0.25886	0.22583	0.24885	0.25535	0.22782	0.24933	0.24627	0.24605	0.24823	0.26104	0.24166	0.24309	0.24284	0.24455	0.26119	0.25925	0.23731	0.23301	0.2443	0.24124	0.26016	0.23513	0.25217	0.2432	0.25889	0.24719	0.25358	0.25229	0.25598	0.25204	0.25958	0.21903	0.18464	0.23228	0.24939	0.2503	0.2546	0.19973
gR16	0.27514	0.25874	0.26261	0.27677	0.20088	0.25989	0.23972	0.22918	0.21547	0.26258	0.27525	0.24383	0.22865	0.26649	0.20875	0.25177	0.26732	0.26148	0.25846	0.26025	0.26597	0.25298	0.26672	0.23623	0.21532	0.21909	0.24584	0.25557	0.25532	0.23285	0.25245	0.2344	0.27132	0.20953	0.25465	0.26122	0.2533	0.27636	0.27628	0.27682	0.27092	0.27035	0.27321	0.28474	0.27234	0.23152	0.23372	0.22892	0.23294
gR17	0.25476	0.23425	0.24624	0.26996	0.26209	0.25009	0.24303	0.25721	0.25499	0.25597	0.26018	0.24386	0.23808	0.25953	0.25156	0.22226	0.23428	0.23535	0.24807	0.25141	0.25222	0.22729	0.25422	0.25185	0.2375	0.24751	0.26375	0.24927	0.24017	0.24501	0.23343	0.2598	0.25453	0.24298	0.25257	0.25806	0.25033	0.25577	0.25611	0.26125	0.26465	0.2691	0.26318	0.22809	0.24173	0.25583	0.25514	0.26334	0.17554
gR18	0.2414	0.21959	0.22931	0.24767	0.25783	0.22737	0.24012	0.24451	0.25115	0.23589	0.24562	0.25043	0.24185	0.24052	0.25701	0.20198	0.21572	0.2132	0.23087	0.24133	0.23406	0.20362	0.2396	0.23809	0.23675	0.25287	0.24999	0.22979	0.23704	0.22542	0.23077	0.2424	0.23761	0.25061	0.23114	0.25012	0.24023	0.24263	0.24237	0.23678	0.24667	0.247	0.15056	0.20104	0.16211	0.25028	0.2533	0.25742	0.1269
gR19	0.25147	0.27466	0.28186	0.25804	0.27856	0.25063	0.26863	0.28718	0.28779	0.25064	0.25111	0.28305	0.26132	0.25356	0.28228	0.26081	0.27928	0.27611	0.27661	0.26717	0.2669	0.26875	0.25441	0.27932	0.26399	0.28726	0.27008	0.24508	0.27459	0.26437	0.25607	0.28674	0.25752	0.28368	0.25847	0.26333	0.26609	0.25241	0.25113	0.27007	0.25594	0.25382	0.02215	0.21266	0.05881	0.28659	0.29344	0.28948	0.12835
gR20	0.24161	0.26028	0.23695	0.24607	0.28761	0.23022	0.27402	0.2704	0.26265	0.2486	0.24924	0.27295	0.2641	0.23004	0.28344	0.23395	0.24178	0.2424	0.2418	0.24553	0.26464	0.24091	0.23893	0.24626	0.24768	0.27278	0.26333	0.235	0.23541	0.24533	0.24518	0.26902	0.25211	0.25509	0.25994	0.2743	0.23974	0.24226	0.24101	0.25628	0.23159	0.24673	0.24451	0.16831	0.22085	0.28469	0.2834	0.28971	0.21012
gR21	0.25308	0.28552	0.2733	0.25618	0.28756	0.24667	0.25462	0.29891	0.28789	0.25532	0.24955	0.28114	0.25541	0.24733	0.28648	0.2585	0.27638	0.27638	0.27341	0.2675	0.26675	0.27166	0.25406	0.28006	0.26425	0.28801	0.26517	0.23795	0.25795	0.27604	0.2567	0.2997	0.25841	0.27952	0.25829	0.26904	0.25933	0.25396	0.25213	0.2788	0.24751	0.25168	0.15034	0.25999	0.09661	0.29339	0.28595	0.29042	0.20281
gR22	0.28825	0.27793	0.26315	0.29305	0.26925	0.27421	0.25005	0.28308	0.26385	0.28314	0.26581	0.27277	0.24219	0.2736	0.26817	0.27502	0.29181	0.29178	0.29042	0.26315	0.27519	0.28076	0.29378	0.28453	0.26067	0.27632	0.26503	0.27785	0.26631	0.27024	0.27065	0.28344	0.28274	0.27615	0.28088	0.27891	0.27542	0.28977	0.28927	0.28606	0.27706	0.28011	0.29317	0.28522	0.28847	0.20929	0.23091	0.21603	0.24222
gR23	0.27804	0.26515	0.25497	0.27963	0.29477	0.26255	0.27277	0.27284	0.27148	0.26918	0.26546	0.2819	0.26697	0.25732	0.28558	0.26219	0.27584	0.2761	0.27771	0.25575	0.2635	0.26608	0.27958	0.27011	0.25369	0.27184	0.26837	0.25927	0.27163	0.25905	0.27179	0.27211	0.28629	0.27565	0.28579	0.28047	0.26485	0.27952	0.27767	0.27297	0.2585	0.27226	0.28719	0.22796	0.26277	0.24524	0.26633	0.25561	0.23056
gR25	0.28813	0.27772	0.25611	0.28282	0.29026	0.27232	0.25491	0.29261	0.28383	0.27676	0.29665	0.28086	0.2635	0.2821	0.28424	0.2392	0.25262	0.25418	0.27216	0.28023	0.28303	0.25059	0.27595	0.28251	0.27118	0.28729	0.30349	0.26842	0.25028	0.27351	0.26171	0.29131	0.27609	0.2886	0.27612	0.29049	0.27737	0.28987	0.28794	0.28732	0.28741	0.2989	0.28083	0.23593	0.24906	0.28055	0.28087	0.28592	0.17508
gR26	0.27935	0.26616	0.25754	0.28486	0.25119	0.27376	0.23972	0.27405	0.23818	0.2752	0.26581	0.25572	0.23574	0.2698	0.25511	0.27035	0.28584	0.28598	0.28336	0.25796	0.26694	0.27472	0.28972	0.27689	0.25014	0.26281	0.25793	0.27218	0.26373	0.26111	0.26213	0.27334	0.2731	0.25985	0.2626	0.27103	0.27137	0.28072	0.28024	0.27486	0.27251	0.28131	0.2869	0.30403	0.28333	0.14738	0.14952	0.13376	0.24279
gR27	0.29768	0.28704	0.27144	0.3007	0.3032	0.28006	0.27922	0.30535	0.30027	0.28548	0.30625	0.28247	0.28275	0.28452	0.29816	0.2532	0.26994	0.27153	0.29107	0.28625	0.30038	0.26437	0.29132	0.29319	0.28389	0.30019	0.31437	0.28541	0.27377	0.2862	0.27558	0.30538	0.2985	0.29877	0.28574	0.30832	0.2844	0.29913	0.29816	0.29815	0.28912	0.29858	0.24017	0.1854	0.20693	0.28709	0.29027	0.29661	0.14856
gR28	0.28748	0.28649	0.28603	0.29446	0.28246	0.27617	0.25311	0.2875	0.28929	0.28186	0.28432	0.29542	0.25279	0.28879	0.28113	0.26291	0.28549	0.28063	0.28005	0.28889	0.28821	0.27312	0.27804	0.26823	0.27371	0.29092	0.2899	0.27182	0.27223	0.27041	0.276	0.28498	0.26242	0.28563	0.27623	0.28405	0.28745	0.2884	0.28806	0.28036	0.29391	0.29468	0.22342	0.16341	0.26706	0.27499	0.2801	0.28395	0.21606
gR29	0.24636	0.22995	0.23993	0.24806	0.26265	0.22091	0.24678	0.23981	0.26387	0.22685	0.24865	0.231	0.24216	0.24125	0.23927	0.2072	0.22199	0.21758	0.22452	0.2424	0.24468	0.21384	0.22863	0.2565	0.21987	0.2285	0.27186	0.23115	0.23045	0.23345	0.22134	0.24767	0.24529	0.23369	0.24594	0.23372	0.23695	0.24684	0.24727	0.26002	0.24777	0.2401	0.22874	0.22861	0.23139	0.26177	0.26993	0.26619	0.20921
gR30	0.24718	0.25946	0.24131	0.25048	0.26013	0.23797	0.23924	0.2766	0.26477	0.25991	0.25806	0.26272	0.23811	0.24662	0.26209	0.22869	0.23859	0.24123	0.24875	0.25821	0.27538	0.23982	0.25545	0.24886	0.2518	0.26737	0.26091	0.23878	0.23479	0.25142	0.25019	0.27225	0.24116	0.26	0.23429	0.27551	0.25403	0.24797	0.24739	0.26203	0.25092	0.25872	0.18852	0.19546	0.19352	0.26357	0.27521	0.26786	0.15248
gR31	0.28002	0.27295	0.27527	0.28555	0.27754	0.27254	0.27177	0.28368	0.28516	0.27959	0.28096	0.28137	0.26821	0.27628	0.28084	0.25047	0.26693	0.26369	0.27514	0.28117	0.28989	0.25707	0.27906	0.27587	0.27209	0.28742	0.28787	0.2696	0.26905	0.26605	0.26802	0.2843	0.26582	0.27917	0.25682	0.2956	0.27855	0.28119	0.27986	0.27799	0.28181	0.28074	0.06156	0.18871	0.10722	0.27629	0.28704	0.28225	0.10732
gR32	0.25351	0.28254	0.28098	0.25799	0.28126	0.25276	0.27296	0.28631	0.29326	0.25278	0.25404	0.28656	0.26651	0.25507	0.28466	0.26355	0.28305	0.27897	0.28037	0.26879	0.27278	0.27116	0.25823	0.28033	0.26678	0.28974	0.2734	0.24864	0.27133	0.2654	0.25588	0.28706	0.26221	0.28638	0.26607	0.26677	0.27023	0.25425	0.25306	0.26764	0.25707	0.25498	0.00586	0.20709	0.06954	0.29096	0.29881	0.29539	0.13574
gR33	0.29957	0.28605	0.27513	0.30054	0.30127	0.28042	0.27895	0.30154	0.30165	0.28977	0.30404	0.28958	0.28221	0.28401	0.29913	0.25941	0.27402	0.27274	0.28966	0.28348	0.29481	0.26695	0.29359	0.2938	0.28412	0.29968	0.31013	0.28327	0.27267	0.28413	0.27652	0.30111	0.29642	0.29907	0.28352	0.30943	0.28157	0.30118	0.29994	0.30162	0.28794	0.29322	0.19802	0.19117	0.15637	0.28467	0.29002	0.29402	0.15885
gR34	0.29847	0.28154	0.27911	0.29962	0.29549	0.28308	0.27553	0.30197	0.29987	0.29334	0.29533	0.28134	0.27265	0.29152	0.29801	0.2535	0.26872	0.26553	0.28796	0.29261	0.29235	0.25772	0.29571	0.2898	0.28203	0.29756	0.30419	0.27245	0.28153	0.28198	0.27649	0.29817	0.28223	0.29042	0.26986	0.30365	0.28666	0.29938	0.29767	0.29116	0.29777	0.29667	0.15376	0.16617	0.16952	0.28535	0.29697	0.29429	0.10872
gR35	0.27575	0.26658	0.26567	0.28384	0.27999	0.2635	0.26183	0.28274	0.27466	0.27711	0.28154	0.26604	0.24741	0.27137	0.27543	0.25303	0.27308	0.26788	0.27439	0.26698	0.27359	0.26165	0.27961	0.27451	0.26197	0.27498	0.27928	0.26247	0.27001	0.2681	0.2548	0.28396	0.28369	0.26695	0.27211	0.27931	0.26383	0.27667	0.27609	0.28234	0.27584	0.27621	0.19904	0.16854	0.18567	0.24782	0.25984	0.25957	0.15165
gR36	0.2797	0.29756	0.2884	0.28517	0.29377	0.27348	0.272	0.31337	0.30172	0.27194	0.28776	0.29331	0.26478	0.2822	0.2933	0.28699	0.30809	0.3023	0.30437	0.29923	0.29494	0.29374	0.28771	0.3038	0.27609	0.29487	0.29464	0.27816	0.27839	0.28979	0.27912	0.3084	0.28816	0.30015	0.29895	0.28754	0.29982	0.28076	0.28107	0.28522	0.28534	0.28832	0.24644	0.27385	0.24445	0.29496	0.30052	0.29888	0.23832
gR37	0.2886	0.28595	0.28549	0.29435	0.28306	0.27583	0.25186	0.28712	0.28759	0.28124	0.28267	0.29453	0.2523	0.28759	0.28191	0.26254	0.28518	0.28045	0.27974	0.28876	0.28756	0.27286	0.27689	0.2675	0.27339	0.29144	0.28898	0.27125	0.27193	0.26984	0.27548	0.28457	0.26208	0.28586	0.27598	0.28306	0.28709	0.2895	0.28915	0.27981	0.29268	0.29423	0.22492	0.16354	0.26813	0.27364	0.27847	0.2823	0.21659
gR38	0.30692	0.30169	0.30756	0.31038	0.30067	0.29733	0.25332	0.31503	0.30965	0.30175	0.31968	0.29432	0.27577	0.30502	0.3047	0.29176	0.31127	0.31194	0.3151	0.32388	0.30855	0.30318	0.31569	0.30878	0.28984	0.30436	0.31254	0.2983	0.29191	0.29597	0.29382	0.31415	0.30774	0.30688	0.30072	0.31349	0.31568	0.30851	0.3065	0.31089	0.30857	0.3145	0.27224	0.28725	0.27759	0.28575	0.27796	0.28983	0.24724
gR39	0.31393	0.28739	0.30194	0.31199	0.32021	0.29263	0.28172	0.31923	0.30273	0.29965	0.31895	0.30705	0.2893	0.29277	0.3167	0.27645	0.29945	0.30064	0.30236	0.30312	0.31067	0.29566	0.28418	0.29128	0.29853	0.31673	0.32222	0.29257	0.28212	0.30076	0.29833	0.31244	0.30778	0.30898	0.3058	0.30927	0.29423	0.31524	0.31364	0.30541	0.29552	0.30771	0.2684	0.26008	0.26163	0.30464	0.30397	0.30762	0.2448
gR40	0.31148	0.30278	0.29565	0.31327	0.30998	0.29421	0.28248	0.31337	0.29956	0.30041	0.31424	0.30341	0.27985	0.29198	0.30841	0.2692	0.29406	0.29394	0.2949	0.29587	0.30714	0.28742	0.28156	0.28342	0.29083	0.30731	0.3125	0.28718	0.28618	0.29681	0.29328	0.3088	0.3099	0.30219	0.30709	0.30651	0.28697	0.31292	0.3107	0.30281	0.29471	0.30538	0.25796	0.25135	0.24816	0.29257	0.29454	0.29972	0.22625
gR41	0.27897	0.26432	0.26463	0.28471	0.25214	0.26097	0.24685	0.26574	0.23991	0.27193	0.27928	0.25913	0.23542	0.27314	0.25245	0.24588	0.26706	0.2662	0.26406	0.27092	0.27189	0.25825	0.26232	0.24731	0.2458	0.25549	0.26786	0.26015	0.25947	0.2566	0.25857	0.26467	0.27294	0.25237	0.26901	0.27214	0.26278	0.27993	0.2793	0.27721	0.27759	0.27939	0.25336	0.24818	0.24547	0.2553	0.25808	0.26015	0.20991
gR42	0.25657	0.24152	0.24542	0.26249	0.24051	0.24515	0.21471	0.25649	0.22463	0.25199	0.25446	0.23429	0.2094	0.24967	0.24157	0.24204	0.25912	0.25535	0.25275	0.25071	0.25577	0.2435	0.26021	0.25041	0.23313	0.24377	0.24274	0.24857	0.2427	0.23818	0.24245	0.25223	0.24712	0.23469	0.2424	0.249	0.24552	0.2579	0.25743	0.25406	0.25507	0.25877	0.24309	0.25223	0.23757	0.20653	0.19085	0.19396	0.20527
gR43	0.29718	0.28901	0.2752	0.30043	0.30372	0.28556	0.27252	0.29387	0.28921	0.29042	0.29801	0.27956	0.26845	0.28028	0.29618	0.25393	0.26842	0.26962	0.2815	0.28054	0.28546	0.26065	0.28382	0.28782	0.28346	0.30104	0.29145	0.28025	0.27062	0.2779	0.27002	0.29219	0.28879	0.29304	0.2932	0.29453	0.2796	0.29822	0.29619	0.28982	0.28489	0.28153	0.27961	0.22748	0.26629	0.2758	0.27737	0.28489	0.2256
gR44	0.246	0.2706	0.2423	0.24087	0.25541	0.22367	0.23069	0.27488	0.2629	0.2439	0.25873	0.25674	0.23216	0.24072	0.25924	0.22442	0.2419	0.24506	0.24856	0.27029	0.26943	0.24674	0.24466	0.25063	0.24264	0.26207	0.26306	0.23866	0.22269	0.24458	0.23154	0.26981	0.2462	0.25519	0.24168	0.27018	0.25243	0.24716	0.24719	0.2586	0.24378	0.24717	0.24025	0.23587	0.24393	0.26279	0.26062	0.26377	0.21873
gR45	0.30077	0.28832	0.28667	0.30877	0.29479	0.28635	0.25397	0.30011	0.29091	0.29566	0.29749	0.29039	0.26142	0.3061	0.29533	0.26032	0.28453	0.28403	0.28908	0.30512	0.29543	0.27681	0.27627	0.28846	0.28089	0.29187	0.29734	0.2826	0.28036	0.28196	0.28346	0.29146	0.28748	0.291	0.28883	0.29573	0.29702	0.30211	0.30186	0.29748	0.31294	0.30384	0.24327	0.26761	0.2517	0.28978	0.28785	0.29228	0.23484
gR46	0.29903	0.28881	0.28371	0.30021	0.28901	0.27969	0.2654	0.29922	0.28441	0.28886	0.30465	0.29024	0.25872	0.28482	0.28851	0.26403	0.2871	0.28635	0.28874	0.28791	0.29424	0.28135	0.27724	0.2784	0.27759	0.28999	0.29367	0.27722	0.27206	0.28308	0.27898	0.29178	0.29708	0.28791	0.29726	0.29546	0.28123	0.30051	0.29839	0.28989	0.28787	0.30281	0.26842	0.25996	0.26489	0.28374	0.28247	0.28655	0.2407
gR47	0.2936	0.30331	0.2856	0.29738	0.30086	0.27904	0.26227	0.32095	0.30127	0.28255	0.29941	0.29438	0.2725	0.28992	0.30339	0.28431	0.30654	0.30367	0.30504	0.31052	0.30357	0.29611	0.29334	0.30284	0.28051	0.30135	0.30483	0.28732	0.28049	0.2966	0.28838	0.31673	0.29317	0.30771	0.30233	0.29557	0.30711	0.29484	0.29387	0.29207	0.29292	0.2895	0.25503	0.28686	0.26196	0.29233	0.29864	0.29862	0.23891
gR48	0.28131	0.27209	0.25791	0.28791	0.27029	0.2739	0.25089	0.27363	0.26093	0.2751	0.27759	0.26839	0.24222	0.27306	0.26802	0.2481	0.26208	0.25614	0.27608	0.26953	0.26632	0.24603	0.28459	0.27766	0.25652	0.27246	0.26336	0.26893	0.25399	0.25831	0.25103	0.26876	0.26943	0.26882	0.28252	0.27551	0.27081	0.28236	0.28168	0.27084	0.27946	0.27211	0.2728	0.2726	0.27449	0.24992	0.25443	0.25455	0.22021
gR49	0.29716	0.28454	0.29103	0.30111	0.28745	0.28432	0.25267	0.30262	0.29432	0.28655	0.3073	0.28397	0.25263	0.29902	0.29023	0.2796	0.30104	0.29515	0.2969	0.30878	0.30024	0.28842	0.30534	0.30654	0.27197	0.2842	0.30492	0.28876	0.27884	0.2837	0.28272	0.30202	0.29369	0.28416	0.28337	0.30059	0.30285	0.29833	0.29816	0.30213	0.30445	0.31072	0.27332	0.27021	0.26858	0.27592	0.27277	0.27877	0.24409
gR50	0.25212	0.25144	0.2442	0.25547	0.25373	0.24231	0.23217	0.25849	0.24453	0.24312	0.25339	0.24883	0.2232	0.24741	0.25206	0.24238	0.26125	0.25783	0.25676	0.25695	0.24746	0.24843	0.25818	0.25064	0.23097	0.24819	0.24371	0.24544	0.24179	0.23897	0.23755	0.25356	0.24542	0.25056	0.25506	0.2476	0.25888	0.25353	0.2523	0.24701	0.25041	0.24986	0.22687	0.24184	0.2244	0.23791	0.24665	0.24213	0.207
gR51	0.29404	0.30115	0.29811	0.29968	0.28695	0.28636	0.26688	0.3027	0.29462	0.2905	0.30421	0.28844	0.26397	0.29535	0.29237	0.28622	0.30695	0.30523	0.30772	0.3193	0.29691	0.29583	0.30286	0.29556	0.27654	0.28965	0.30038	0.28829	0.28467	0.28399	0.28226	0.29983	0.30032	0.29902	0.29025	0.30323	0.31343	0.29585	0.29506	0.30276	0.2995	0.30237	0.26465	0.27247	0.26733	0.2832	0.27818	0.28998	0.24252
gR52	0.30732	0.28696	0.29599	0.31205	0.30083	0.28687	0.28639	0.3029	0.29293	0.30361	0.30794	0.29655	0.28307	0.28593	0.3003	0.27517	0.29681	0.29596	0.30012	0.28322	0.30401	0.29191	0.28457	0.28476	0.28245	0.29863	0.30352	0.29111	0.28492	0.28895	0.28133	0.29736	0.31243	0.28772	0.30716	0.30791	0.27466	0.30846	0.30657	0.30342	0.2876	0.30763	0.27	0.26555	0.25916	0.28296	0.28801	0.29152	0.23396
gR53	0.31002	0.28945	0.29769	0.31279	0.30252	0.2911	0.28446	0.30134	0.29268	0.30317	0.3099	0.29427	0.28354	0.28863	0.30113	0.27522	0.29997	0.29863	0.30118	0.28171	0.30472	0.29521	0.28518	0.2861	0.28414	0.30039	0.30534	0.28826	0.28497	0.28936	0.28268	0.29666	0.31434	0.28802	0.30843	0.30841	0.27499	0.31111	0.3093	0.30613	0.2896	0.30661	0.26394	0.26672	0.25567	0.28343	0.28835	0.29138	0.23781
gR54	0.31066	0.2962	0.29651	0.31358	0.31476	0.29109	0.28292	0.31251	0.2978	0.30348	0.31242	0.30518	0.28154	0.28958	0.31388	0.27002	0.29294	0.29571	0.29546	0.29307	0.30459	0.28916	0.28164	0.28307	0.29502	0.31203	0.31054	0.28511	0.28911	0.29437	0.29099	0.3054	0.31315	0.30645	0.3062	0.30221	0.28437	0.31193	0.31056	0.30455	0.29204	0.30395	0.25143	0.24624	0.24703	0.29123	0.29585	0.29966	0.22649
gR55	0.23026	0.26467	0.24214	0.22527	0.27987	0.2133	0.23223	0.28053	0.275	0.22817	0.24925	0.25674	0.25042	0.21909	0.27174	0.2298	0.23979	0.24494	0.2502	0.27504	0.26569	0.24562	0.23624	0.26179	0.24298	0.27107	0.27982	0.23127	0.21266	0.24364	0.21755	0.28041	0.25281	0.27077	0.24768	0.25594	0.24677	0.23147	0.2319	0.26401	0.22138	0.2254	0.24952	0.27187	0.24409	0.29079	0.29178	0.2909	0.23947
gR56	0.28706	0.3031	0.29599	0.29142	0.31857	0.27694	0.27791	0.31399	0.30396	0.27804	0.30018	0.29543	0.28233	0.27651	0.31545	0.28677	0.30685	0.30783	0.3069	0.29633	0.29412	0.29872	0.28271	0.30416	0.28848	0.311	0.30498	0.27653	0.28532	0.29367	0.28293	0.31315	0.30507	0.3107	0.30599	0.28737	0.29376	0.2877	0.28749	0.29927	0.27935	0.27708	0.25245	0.23069	0.23633	0.30659	0.30247	0.30958	0.24017
gR57	0.22648	0.24707	0.24017	0.23226	0.27109	0.22545	0.26207	0.25133	0.25868	0.21403	0.2356	0.25987	0.24189	0.21678	0.26761	0.24048	0.26314	0.2598	0.2565	0.23702	0.22845	0.24655	0.22331	0.25433	0.23959	0.26219	0.245	0.22168	0.25281	0.22735	0.23758	0.24414	0.25483	0.25503	0.26817	0.22476	0.23834	0.22776	0.22676	0.23695	0.21698	0.22491	0.23329	0.2266	0.20931	0.26482	0.26637	0.2677	0.22383
gR58	0.28891	0.26335	0.27716	0.30483	0.27604	0.28267	0.25511	0.27798	0.27678	0.29034	0.28269	0.26959	0.24861	0.28928	0.27696	0.24818	0.26299	0.26357	0.27774	0.27375	0.27739	0.25173	0.28182	0.27862	0.26379	0.2752	0.28253	0.27649	0.26577	0.2669	0.2624	0.27663	0.27073	0.27067	0.27465	0.2843	0.2728	0.29006	0.2892	0.28424	0.29499	0.30442	0.28191	0.24883	0.25134	0.26109	0.26013	0.26898	0.20929
gR59	0.266	0.24313	0.25231	0.26653	0.25073	0.24814	0.2523	0.24117	0.23938	0.24942	0.27389	0.2683	0.24841	0.25747	0.24938	0.24882	0.2613	0.25609	0.25643	0.27246	0.24907	0.24821	0.26733	0.23783	0.22917	0.24194	0.26378	0.23655	0.27152	0.23198	0.2636	0.2373	0.28067	0.24349	0.26519	0.2709	0.26648	0.26692	0.2652	0.26374	0.2612	0.2653	0.27097	0.23091	0.2683	0.26238	0.27154	0.26574	0.22108
gR60	0.25275	0.22659	0.24188	0.25244	0.24633	0.23688	0.24769	0.23566	0.23269	0.24013	0.25772	0.25546	0.24134	0.24255	0.23998	0.23666	0.24858	0.24316	0.24167	0.25599	0.23335	0.23521	0.25455	0.24144	0.22747	0.24138	0.2566	0.23146	0.25951	0.22095	0.24521	0.23106	0.26161	0.24261	0.25599	0.25974	0.25187	0.25399	0.25182	0.25424	0.24681	0.25742	0.24525	0.23513	0.24057	0.24669	0.25656	0.2549	0.21531
gR61	0.28892	0.271	0.25995	0.29637	0.25607	0.28038	0.2435	0.26969	0.2479	0.28522	0.26824	0.25716	0.22659	0.2749	0.25174	0.27332	0.2916	0.28675	0.28534	0.26661	0.27311	0.27614	0.29197	0.27602	0.25422	0.268	0.25315	0.27678	0.26624	0.25973	0.27013	0.26765	0.27459	0.25995	0.26718	0.27719	0.28158	0.29054	0.28884	0.27807	0.28021	0.28607	0.28817	0.29845	0.28367	0.08386	0.085	0.06851	0.24519
gR62	0.27686	0.26514	0.26708	0.28685	0.2284	0.26878	0.25269	0.24624	0.23142	0.27596	0.27632	0.25603	0.22461	0.26934	0.22779	0.2691	0.28913	0.28235	0.28062	0.26154	0.27218	0.27197	0.28552	0.25927	0.2369	0.24733	0.26062	0.26471	0.26539	0.24821	0.25843	0.25235	0.27413	0.23183	0.27115	0.27146	0.26269	0.2783	0.27756	0.2812	0.27195	0.28061	0.28939	0.30167	0.27807	0.2093	0.2047	0.20371	0.23969
gR63	0.29428	0.27419	0.26565	0.30028	0.26441	0.28533	0.25132	0.28017	0.25424	0.29338	0.27027	0.26555	0.23398	0.27877	0.26135	0.28239	0.29987	0.29553	0.29286	0.26673	0.2776	0.28284	0.2966	0.2884	0.26272	0.27689	0.2588	0.28627	0.27042	0.27035	0.2728	0.27978	0.28045	0.264	0.27813	0.27821	0.28399	0.29566	0.29359	0.28318	0.28404	0.28903	0.30287	0.3194	0.29841	0.06029	0.04897	0.03608	0.25821
gR64	0.2923	0.27509	0.28085	0.29634	0.23075	0.28056	0.25935	0.25673	0.21938	0.28422	0.28582	0.26519	0.22344	0.28053	0.23342	0.27767	0.29502	0.29059	0.28838	0.28894	0.27528	0.27808	0.29389	0.25466	0.23494	0.23824	0.25925	0.28165	0.27773	0.25301	0.27752	0.25988	0.28945	0.23675	0.26763	0.28057	0.28397	0.2934	0.29225	0.28947	0.28522	0.29169	0.29433	0.29672	0.29122	0.16807	0.1481	0.14699	0.23868
gR65	0.27599	0.26424	0.26656	0.28607	0.22677	0.26796	0.25146	0.24535	0.23061	0.27503	0.27594	0.25475	0.2234	0.2692	0.22655	0.26801	0.28821	0.28142	0.27985	0.2605	0.27157	0.27127	0.28509	0.25863	0.23636	0.24632	0.25909	0.26378	0.26566	0.24717	0.2576	0.25163	0.27235	0.23179	0.26959	0.27018	0.26153	0.27735	0.27653	0.28007	0.27202	0.28022	0.28787	0.3	0.27674	0.20933	0.20393	0.20336	0.23867
[truncated: 60 more columns]
