# Supplementary material for: Understanding genetic diversity in drought-adaptive hybrid parental lines in pearl millet
Source: PLoS One. 2024 Feb 23;19(2):e0298636. doi: 10.1371/journal.pone.0298636 (PMC10890771; doi:10.1371/journal.pone.0298636)
Supplement: S9 Table — (XLSX) [file pone.0298636.s014.xlsx]

## Sheet: S9 Table
S9 Table. Pedigree of hybrid parental lines in different cluster based on clustering pattern observed in NJ tees based on GBS identified SNPs.
Cluster	Sr No	Line code	BMS code/ Designated code	Pedigree
B-I	1	A1/B1	ICMB 843-22	Selection from KSU line BKM 2068
	2	A10/B10	ICMB 15111	[(843B x ICMPS 900-9-3-2-2)-41-2-5-5 S2-34-1-2-1-1 x B-bulk]-18-B-B
	3	A11/B11	ICMB 89111	[843B x (GNS x SS-48-40-4)-1-9-8]-30-B-B-1
	4	A12/B12	ICMB 94555	[{{843B x (843B x 700651)}-11-1-2-B x 1163B} x (ICMB 89111 x ICMB 88004)]-5-3
	5	A14/B14	ICMB 96666	(SPF3/S91-327 x SPF3/S91-5)-6-2-3
	6	A19/B19	ICMB 05444	(HTBLN/95-98 x ICMB 89111)-8-B
	7	A20/B20	ICMB 05999	(HTBLN/95-98 x ICMB 89111)-1-B-B-1
	8	A27/B27	ICMB 11777	[ICMB 97444 x (843B x 405B)-4]-1 -2-B-B-B-B
	9	A29/B29	ICMB 14111	(HTBLN/95-98 x ICMB 89111)-8-B-B-B-B-2-B
	10	A31/B31	ICMB 17333	[[{ICMV 88908-11-12-3-2-B x B-bulk)-8-B-3 x {(843B x ICMPS 900-9-3-2-2)-41-2-5-5 S2-34-1-2-1-1 x B-bulk}-5-B-B]-11-1-1-B-B x ICMB 04111]-127-1-3-4
	11	A33/B33	ICMB 06555	[{{{843B x (843B x 700651)-11-1-2-B} x 1163B} x ICMB 89111x ICMB 88005)}-27+ x B-bulk]-3-B-B-10
	12	A38/B38	ICMB 97444	DMR1 S2-133-1-2-4-B
	13	A40/B40	ICMB 98555	{[(81B x SRL 53-1) x 843B]-3-5-2 x (843B x 834B)-25-B-B-1}-84-5-B-B
	14	A7/B7	ICMB 10222	(ICMB 01888 x ICMB 01222)-15-2-B-2-3
	15	A8/B8	ICMB 08333	[ICMB 97444 x (843B x 405B)-4]-1-2-B-B-B
	16	A9/B9	ICMB 97333	(ICMB 89111 x ICMB 88004)-9-2-6-3-3-2-B
B-II	1	A13/B13	ICMB 96555	(SPF3/S91-5 x ARD early bulk)-2-3-3
	2	A2/B2	ICMB 04999	(EBC-S1-40-2-2-1 x B-bulk)-25-B-B
	3	A21/B21	ICMB 08444	HHVBC II D2 HS-410-1-2-4-1-3-B-2-2-3-2
	4	A25/B25	ICMB 11111	[EBC-GEN-S1-40-2-2-1 x B-bulk]-19-B-B-2-B-B-3
	5	A3/B3	ICMB 93333	(843B x ICMPS 900-9-3-8-2)-21-8-4
	6	A36/B36	K19/474/475	IP 7846-6-3-1-3-3
	7	A37/B37	ICMB 92777	[843B x (ICMPS 500-4-4-3 x ICMPS 1800-3-1-2-C3-4)]-7-1-3
	8	A4/B4	ICMB 97111	HTBC HS-48-B-1-1-1-1
	9	A6/B6	ICMB 13666	IC-CZBC-C0-166-2-1-3-B
B-III	1	A16/B16	ICMB 98444	(BSECBPT/91-40 x SPF3/S91-529)-12-1-1-5
	2	A18/B18	ICMB 00333	(BSECBPT/91-40 x SPF3/S91-529)-12-1-1-7-1
	3	A23/B23	ICMB 09222	[ICMB 99555 x {78-7088/3/SER3 AD//B282/(3/4)EB x PBLN/S95-359}-10-2-B-2]-18-3-B-B-B-B
	4	A30/B30	ICMB 16444	(ICMB 04888 x ICMB 00444)-7-1-3-2
	5	A39/B39	ICMB 07777	{ICMB 99555 x [(78-7088/3/SER3 AD//B282/(3/4 EB) x PBLN/S95-359)-19-5-B-B]}-13-2-B-B-B-B
B-IV	1	A17/B17	ICMB 09444	EEDBC S1-465-3-2-5-5
	2	A26/B26	ICMB 11222	(ICMB 95444 x ICMB 93333)-24-2-B-2-B
	3	A32/B32	K19/316/318	(ICMB 03111 x {(MC 94 S1-34-1-B x HHVBC)-16-2-1-1-1-1-B-B-5 x (MC 94 S1-34-1-B x HHVBC)-10-4-1-2-1-B-B-1-30-2-4-2-1)-4-2-3-3
	4	A35/B35	K19/466/467	(ICMB 03777 x {(MC 94 S1-34-1-B x HHVBC)-16-2-1-1-1-1-B-B-5 x (MC 94 S1-34-1-B x HHVBC)-10-4-1-2-1-B-B-1-30-2-4-3-1)-21-4-1-1-B-1
	5	A41/B41	ICMB 96222	[{26B x (81B x SRL 50-1)}-1-1-2 x 852B]-69-1-1
B-V	1	A15/B15	ICMB 88004	Togo-11-5-2 selection
	2	A22/B22	ICMB 08666	[(D2BLN/95-93 x SPF1/K95-3213-20)-10 x (91777B x HHVBC)]-7-B-1-B-B-4-B-1
	3	A24/B24	ICMB 10111	[(D2BLN/95-93 x SPF1/K95-3213-20)-10 x (91777B x HHVBC)]-7-B-1-B-B-2-B
	4	A28/B28	ICMB 13555	(EEDBC S1-425-2-1-2-3-B-1-B-7-1 x B-bulk (3981-4011/S06 G1))-2-2-3
	5	A34/B34	ICMB 13444	[(D2BLN/95-93 x SPF1/K95-3213-20)-10 x (91777B x HHVBC)]-7-B-1-B-B-4-B-B-B-B-2
	6	A5/B5	ICMB 07222	(D2BLN/95-262 x EEBC C1-3)-12-B-1-B-B-4
R-I	1	R16	ICMR 100388	LaGrap C2-S1-38-2-1-1-1-B-B
	2	R22	MS R6	((EERC-HS-34)-B-5-2-1-2xMRC HS-176-2-2-1-B-B-2-1-BxMRC S1-54-2-3-B-B-1-B-B-1)-1-B
	3	R23	MS R7	(MRC HS-86-1-1-5-B-B-B-B-BxMRC S1-54-2-3-B-B-1-B-B-1x(EERC-HS-34)-B-5-2-1-2)-3-B
	4	R26	MS R10	(MRC S1-155-4-3-B-B-B-B-1-B-Bx(20275-20291))-14-1-2-2-B
	5	R29	MS R13	(MRC HS-130-2-2-1-B-B-1-B-B-B-B-1-Bx(20275-20291))-7-4-3-5-B
	6	R35	MS R19	MRC HS-86-1-1-5-B-B-B-B-BxMRC S1-54-2-3-B-B-1-B-B-1x(EERC-HS-34)-B-5-2-1-2-2-B
	7	R42	MS R26	(1305 x RIB 215-23)-8-2-1-2-B
	8	R55	MS R39	(HTP 92-80 x RIB 205-214)-3-2-1-2-B
	9	R59	HPR1	[(MRC HS-86-1-1-5-B-B-B-B-B x MRC S1-9-2-2-B-B-2-B-B)-10 x ICMV 221 S1 - 366-1]-3-1-2-1
	10	R60	HPR2	[(MRC HS-86-1-1-5-B-B-B-B-B x MRC S1-9-2-2-B-B-2-B-B)-10 x ICMV 221 S1 - 366-1]-9-1-2-1
	11	R61	HPR3	[ICMR 12555 x ICMV 221 S1 - 366-1]-2-2-1-1
	12	R62	HPR4	ICTP 8203 S1-84-12-1-1
	13	R63	HPR5	[AIMP 92901 S1-15-1-2-3-B-2-B-13-3-1 x ICMR 12555]-3-2-1-1
	14	R64	HPR6	[(EERC-HS-23)-31-1-2 x ICMR 12555]-3-1-2-1
	15	R65	HPR7	ICTP 8203 S1-55-3-1-1-B-1
	16	R66	HPR8	[ICMR 12555 x EEBC S1-17-7-1-3]-1-1-1-1
	17	R67	HPR9	[ICMR 12555 x ICTP 8203 S1-505-2-1-2-1]-7-1-1-1
	18	R68	HPR10	[ICMR 12555 x IP 10394 S1-4-4-1]-4-2-1-1
	19	R69	ICMR 14888	ICMS 8511 S1-17-2-1-1-4-1-B-3-2-3-2-B-1-1-B
	20	R8	ICMR 100384	(EERC-HS-23)-3-1-4
R-II	1	R36	MS R20	(1305 x RIB 215-23)-11-1-4-2-B
	2	R38	MS R22	(1305 x RIB 494)-19-1-3-1-B
	3	R44	MS R28	(1305 x BSEC-TCP)-3-1-2-4-B
	4	R45	MS R29	(1305 x BSEC-TCP)-5-4-1-1-B
	5	R47	MS R31	(1305 x RIB 215-23)-3-5-2-4-B
	6	R48	MS R32	(1305 x RIB 179-184)-14-2-4-1-B
	7	R49	MS R33	(1305 x RIB 494)-6-1-3-4-B
	8	R50	MS R34	(1305 x RIB 494)-10-2-1-2-B
	9	R51	MS R35	(1305 x RIB 494)-19-2-4-3-B
R-III	1	R39	MS R23	(BSEC-TCP x RIB 205-214)-16-1-1-3-B
	2	R40	MS R24	(BSEC-TCP x RIB 215-23)-11-2-3-2-B
	3	R41	MS R25	(BSEC-TCP x RIB 215-23)-17-6-2-1-B
	4	R43	MS R27	(RIB 185-194 x RIB 179-184)-5-8-2-1-3
	5	R46	MS R30	(1305 x BSEC-TCP)-7-1-1-4-B
	6	R52	MS R36	(BSEC-TCP x RIB 205-214)-2-1-4-5-B
	7	R53	MS R37	(BSEC-TCP x RIB 205-214)-6-3-3-3-B
	8	R54	MS R38	(BSEC-TCP x RIB 215-23)-8-5-1-2-B
	9	R56	MS R40	(RIB 205-214 x RIB 185-194)-16-1-2-2-B
R-IV	1	R10	ICMR 100386	(EERC-HS-8)-B-5-1-1-1
	2	R11	ICMR 100387	MRC S1-155-4-3-B-B-B-B-1-B-B
	3	R12	ICMR 100225	MRC S1-155-4-3-B-B-B-B-1-B-B-1
	4	R13	RIB 3135/18	RIB 3135/18
	5	R14	ICMR 100389	(EERC-HS-6)-B-12-1-1-3-B
	6	R15	ICMR 100390	(MRC S1-4-1-3-B-B-B-1x(20275-20291))-2-4-6-4
	7	R17	MS R1	(MRC HS-176-2-2-1-B-B-2-1-BxMRC S1-54-2-3-B-B-1-B-B-1xMRC S1-97-3-4-B-B-1-B-1-B)-1-B
	8	R20	MS R4	(MRC HS-176-2-2-1-B-B-2-1-BxMRC S1-54-2-3-B-B-1-B-B-1x(RCB-2-S1-43-1-2 × MRC)-B-2-1-B-B)-2-B
	9	R25	MS R9	(MRC S1-97-3-4-B-B-1-B-1-BxMRC HS-176-2-2-1-B-B-2-1-BxMRC S1-54-2-3-B-B-1-B-B-1)-1-B
	10	R27	MS R11	(MRC S1-4-1-3-B-B-B-1x(20275-20291))-1-1-6-4-B
	11	R28	MS R12	(MRC S1-4-1-3-B-B-B-1x(20275-20291))-2-4-6-4-B
	12	R3	ICMR 100379	(MRC HS-86-1-1-5-B-B-B-B-B x MRC HS-225-3-5-2-B-B-B-B-B)-24
	13	R57	H 77/833-2	H 77/833-2
	14	R58	ICMR 356	ICMR 356
	15	R37	MS R21	(1305 x RIB 494)-3-1-1-3-B
	16	R33	MS R17	MRC HS-91-2-3-3-B-B-B-8-B-B-B-B-2xMRC S1-97-3-4-B-B-1-B-1-B-3-B
	17	R6	ICMR 100382	ICMR 312 S1-17-3-2-1-3-B-B-B-B-B
	18	R9	ICMR 100385	MRC HS-170-3-5-2-B-B-2-B-B-B-1
R-V	1	R1	ICMR 100377	(MRC S1-97-3-4-B-B-1-B-1-BxMRC S1-340-1-3-3-2-B-B-1)-2-B
	2	R18	MS R2	(MRC S1-340-1-3-3-2-B-B-1x(EERC-HS-22)-47-2)-4-B
	3	R19	MS R3	((EERC-HS-22)-47-2xMRC HS-91-2-3-3-B-B-B-8-B-B-B-B-2)-2-B
	4	R2	ICMR 100378	((EERC-HS-22)-47-2xMRC HS-91-2-3-3-B-B-B-8-B-B-B-B-2)-1-B
	5	R21	MS R5	(MRC HS-176-2-2-1-B-B-2-1-BxMRC S1-54-2-3-B-B-1-B-B-1xMRC HS-91-2-3-3-B-B-B-8-B-B-B-B-2)-2-B
	6	R30	MS R14	(MRC HS-86-1-1-2-B-B-2-B-B-1x(20275-20291))-9-4-6-1-B
	7	R31	MS R15	MRC S1-340-1-3-3-2-B-B-1x(EERC-HS-22)-47-2-3-B
	8	R32	MS R16	(EERC-HS-22)-47-2xMRC HS-91-2-3-3-B-B-B-8-B-B-B-B-2-1-B
	9	R34	MS R18	MRC HS-86-1-1-5-B-B-B-B-BxMRC S1-54-2-3-B-B-1-B-B-1xMRC S1-340-1-3-3-2-B-B-1-2-B
	10	R4	ICMR 100380	MRC S1-340-1-3-2-B-4-B-B-B-B-B-1-B
	11	R5	ICMR 100381	MRC HS-91-2-3-3-B-B-B-8-B-B-B-B-1-B
	12	R7	ICMR 100383	MRC HS-130-2-2-1-B-B-1-B-B-B-B-1-B-B
