# Supplementary material for: Understanding genetic diversity in drought-adaptive hybrid parental lines in pearl millet
Source: PLoS One. 2024 Feb 23;19(2):e0298636. doi: 10.1371/journal.pone.0298636 (PMC10890771; doi:10.1371/journal.pone.0298636)
Supplement: S10 Table — (XLSX) [file pone.0298636.s015.xlsx]

## Sheet: S10 Table
S10 Table. Highly genetically dissimilar 25 pairs of hybrid parental lines for use in development of new parental lines and hybrid combination
Sr No.	B-lines		Genetic Distance	R-lines		Genetic Distance	potential Crosses		Genetic Distance
	Line1	Line2		Line1	Line2		B-line	R-line
1	B39	B3	0.2623	R3	R63	0.3194	B2	R38	0.3239
2	B41	B2	0.2575	R56	R63	0.3156	B32	R39	0.3222
3	B39	B4	0.2558	R39	R63	0.3154	B24	R47	0.321
4	B37	B39	0.2515	R69	R38	0.3145	B39	R39	0.3202
5	B39	B13	0.2497	R3	R68	0.314	B25	R38	0.3197
6	B41	B4	0.2492	R69	R49	0.3107	B2	R51	0.3193
7	B23	B3	0.2458	R9	R63	0.3103	B24	R39	0.3192
8	B39	B40	0.2445	R56	R64	0.3102	B25	R39	0.319
9	B41	B31	0.2439	R68	R56	0.3096	B39	R56	0.3186
10	B15	B41	0.2438	R69	R39	0.3077	B18	R39	0.3167
11	B41	B13	0.2438	R69	R52	0.3076	B34	R47	0.3167
12	B35	B2	0.2435	R68	R39	0.3076	B23	R39	0.3167
13	B41	B12	0.2431	R54	R63	0.3073	B10	R38	0.3157
14	B39	B10	0.2429	R3	R67	0.3072	B6	R38	0.3157
15	B39	B12	0.2425	R69	R53	0.3066	B23	R56	0.3155
16	B23	B12	0.2421	R66	R56	0.3066	B7	R39	0.3152
17	B23	B4	0.2416	R39	R62	0.3062	B20	R38	0.3151
18	B35	B4	0.241	R39	R65	0.3059	B24	R38	0.315
19	B41	B6	0.2405	R40	R63	0.3058	B39	R54	0.3148
20	B17	B4	0.2404	R8	R56	0.3055	B32	R27	0.3144
21	B41	B32	0.2402	R69	R40	0.3054	B14	R53	0.3143
22	B18	B4	0.2395	R26	R39	0.3049	B25	R40	0.3142
23	B17	B3	0.2392	R66	R39	0.3046	B32	R3	0.3142
24	B32	B3	0.2383	R3	R66	0.3045	B34	R38	0.3142
25	B37	B17	0.2382	R69	R58	0.3044	B24	R56	0.314
