# Supplementary material for: Understanding genetic diversity in drought-adaptive hybrid parental lines in pearl millet
Source: PLoS One. 2024 Feb 23;19(2):e0298636. doi: 10.1371/journal.pone.0298636 (PMC10890771; doi:10.1371/journal.pone.0298636)
Supplement: S11 Table — % = Percentage of variation explained by each axis, Cum % = Cumulative Percentage of variation explained by axes. (XLSX) [file pone.0298636.s016.xlsx]

## Sheet: S11 Table
S11 Table. Percentage of variation explained by the first 3 axes from Principal coordinates analysis (PCoA) for 109 genotypes based on SNP markers.
Axis	1	2	3
Eigenvalue	32.28	15.86	13.15
%	8.07	3.96	3.29
Cum %	8.07	12.03	15.32
% =Percentage of variation explained by each axis, Cum % = Cumulative Percentage of variation explained by axes.
