# Supplementary material for: Understanding genetic diversity in drought-adaptive hybrid parental lines in pearl millet
Source: PLoS One. 2024 Feb 23;19(2):e0298636. doi: 10.1371/journal.pone.0298636 (PMC10890771; doi:10.1371/journal.pone.0298636)
Supplement: S12 Table — * p<0.05, ** p<0.01, *** p<0.001; GY = Grain Yield (kg/ha), DFY = Dry Fodder Yiled (Kg/ha), DB = Days to 50% flowering (days), PNHI = panicle harvest Index (%), PH = plant height (cm), TGW = thousand grain weight (gm), Fe = Grain iron content (ppm), Zn = grain zinc content (ppm), PY = panicle yield (kg/ha), HI = Grain harvest Index (%), DTM = Days to maturity (days). (XLSX) [file pone.0298636.s017.xlsx]

## Sheet: S12 Table
S12 Table. Combined analysis of variance (ANOVA) and estimates of variance components for Grain yield and related traits for pooled analysis of different sets of parental trials across environments
Variance	DB	GY	DFY	PNHI	PH	TGW	Fe	Zn	PY	HI	DTM
Fixed
Genotype	42.59***	397500.52**	5628580.23**	157.99	2576.90***	3.09***	845.58***	336.72***	1229897.15***	32.52	24.92*
Random
Location	10.49***	2442616.42***	1183034.53***	305.33***	312.98***	0.68***	84.86***	36.56***	198935.40***	48.35***	18.06***
Residual	12.87	244753	3.49467e+06	130.98	282.65	1.25	141.84	56.82	679918	26.08	15.66
* p<0.05, ** p<0.01, *** p<0.001
GY = Grain Yield (kg/ha), DFY = Dry Fodder Yiled (Kg/ha), DB = Days to 50% flowering (days), PNHI = panicle harvest Index (%), PH = plant height (cm), TGW = thousand grain weight (gm), Fe = Grain iron content (ppm), Zn = grain zinc content (ppm), PY = panicle yield (kg/ha), HI = Grain harvest Index (%), DTM = Days to maturity (days).
