# Supplementary material for: Understanding genetic diversity in drought-adaptive hybrid parental lines in pearl millet
Source: PLoS One. 2024 Feb 23;19(2):e0298636. doi: 10.1371/journal.pone.0298636 (PMC10890771; doi:10.1371/journal.pone.0298636)
Supplement: S13 Table — (XLSX) [file pone.0298636.s018.xlsx]

## Sheet: S13 Table
S13 Table. Adjusted means values for 11 phenotypic traits for 87 hybrid parental genotypes
ENTRY	Days to 50% flowering (DB) (days)	Grain Yield (GY) (Kg/ha)	Dry Fodder Yield (DFY) (Kg/ha)	Panicle Harvest Index (PNHI) (%)	Plant height (PH) (cm)	1000 Grain weight (TGW) (gm)	Grain iron (Fe) (ppm)	Grain Zinc (Zn) (ppm)	Panicle Yield (PY) (Kg/ha)	Grain Harvest Index (HI) (%)	Days to Maturity (DTM) (days)
B1	53.3631	732.293	2771.44	54.5941	110.928	8.38113	69.9003	56.3761	1341.34	17.8053	86.7204
B10	60.9983	1886.08	3599.63	71.7874	120.06	8.05629	59.0549	41.6947	2627.3	30.289	93.772
B11	58.8958	1060.59	3705.07	61.1123	130.678	8.32887	51.7716	47.7555	1735.48	19.4942	89.022
B12	58.3175	422.975	2234.69	37.4685	99.616	7.60767	73.3642	56.6736	1128.88	12.5752	89.9794
B13	53.8523	1254.62	3603.21	53.196	146.449	9.39437	49.2509	28.3453	2358.48	21.0447	83.4149
B14	54.5537	917.842	4116.87	53.7983	122.949	8.41601	92.6226	64.2819	1706.08	15.7625	84.3504
B15	58.9842	938.027	3818.34	51.8486	168.116	7.22767	90.5726	76.7986	1809.17	16.6686	90.4794
B16	62.1856	318.84	1940.94	33.3002	114.394	5.98434	91.8309	76.4069	957.472	11.0005	90.0481
B17	52.6856	331.301	1643.26	34.1518	69.9494	7.11767	71.0809	46.3903	970.084	12.6773	80.1649
B18	61.3523	179.798	2157.38	27.0423	83.1716	8.00934	84.9226	66.2319	664.876	6.37072	93.4149
B19	60.8523	1080.73	2182.69	60.0384	122.894	7.84434	65.5642	51.4236	1800.06	27.1352	93.6649
B2	56.9975	721.064	3234.14	56.7117	103.848	6.95464	62.5952	49.998	1271.46	16.0037	86.8652
B20	56.8523	670.496	3108.07	47.1806	84.2827	8.90434	87.8392	63.1903	1421.13	14.8039	88.1649
B21	53.6856	1053.95	3030.99	55.4863	111.949	8.26934	65.9142	48.6569	1899.49	21.3763	80.5555
B22	58.3175	682.617	3758.07	52.2131	99.8383	5.54601	84.3142	58.1653	1307.37	13.476	93.4149
B23	56.1856	425.621	1470.57	39.9176	87.3938	6.24934	63.7642	60.2403	1066.25	16.7778	86.6649
B24	54.6856	1369.69	3518.03	63.9457	106.288	8.32601	76.8476	54.3819	2141.96	24.1996	83.9149
B26	57.5189	1009.42	3959.46	57.4814	107.894	7.92601	91.3726	70.5736	1756.08	17.661	88.6649
B27	63.6856	560.98	2745.11	44.2373	108.56	6.14101	100.556	61.3403	1268.12	13.9783	90.0481
B28	54.8523	1016.83	2720.11	58.8264	116.672	7.31767	65.6476	50.7569	1728.53	22.8572	84.4149
B29	54.387	1275.97	3427.28	64.1935	124.949	9.84601	56.3642	62.2069	1987.69	23.5637	83.3504
B3	56.1964	1396.31	5040.88	60.673	159.286	7.25329	57.1033	51.7947	2301.38	19.0175	87.647
B31	59.1856	663.536	2571.03	50.7368	115.838	7.76434	64.3559	61.1903	1307.8	17.1066	88.3504
B32	60.1856	412.322	2357.99	44.2294	107.56	7.78437	70.7809	61.6736	932.234	12.5317	88.3504
B33	62.4842	758.305	3179.45	53.2033	102.227	6.34101	57.6892	48.8653	1425.3	16.4679	95.9794
B34	57.1856	1119.72	3163.77	58.5222	106.727	7.22601	56.8892	40.3986	1913.33	22.0543	87.9149
B37	54.2452	1255.64	4678.7	54.7795	151.211	8.31641	56.2079	41.2337	2292.17	18.0127	85.3194
B4	53.7424	903.481	3783.67	56.8997	151.095	7.63546	51.7599	37.9937	1587.85	16.8198	85.769
B40	57.406	479.711	3457.84	41.8037	123.513	6.82628	87.0574	64.1436	1147.53	10.4163	88.7125
B42	56.1242	709.419	2913.18	73.041	128.137	5.91014	99.2076	51.9237	971.262	18.2631	85.3637
B5	53.6082	1356.74	3301.99	68.6162	100.017	8.18197	56.9892	45.9775	1977.29	25.6993	84.6371
B6	52.8057	1164.34	3119.04	63.5655	100.863	8.0866	65.5748	48.3905	1831.71	23.5184	83.2069
B7	55.3335	1000.06	3439.35	57.7742	116.61	7.22298	63.5026	52.2169	1730.99	19.3423	85.2806
B8	55.5428	601.247	2456.16	53.863	117.495	7.78863	62.0031	46.1969	1116.25	16.8303	86.6171
B9	57.752	471.44	2411.96	33.363	110.006	7.32542	67.1031	50.1025	1413.07	12.3252	87.8037
HPR1	49.7798	1456.33	4653.38	57.7082	196.435	7.32586	66.3725	43.8942	2523.6	20.2916	82.272
HPR10	60.0189	1481.79	5993.03	63.8074	170.338	7.54267	59.0892	46.1569	2322.28	17.82	86.0481
HPR2	52.4187	929.393	3801.53	56.6251	179.962	6.92197	76.4478	46.1431	1641.31	17.0755	83.147
HPR3	54.0189	1144.22	3588.4	61.9602	131.894	8.86601	92.7892	55.0903	1846.7	21.0525	85.9149
HPR4	53.1856	1218.71	5244.18	57.2994	149.394	8.45101	87.2642	53.4069	2126.91	16.5336	83.9149
HPR5	63.6856	824.046	4033.53	56.5808	170.727	7.26601	98.3642	63.2403	1456.41	15.0101	95.1004
HPR6	52.3523	724.737	2640.56	64.2853	133.727	7.75601	99.3809	69.2486	1127.38	19.2343	82.1649
HPR7	54.3523	1126.15	3070.65	59.4907	129.672	6.88101	85.7226	63.5403	1892.99	22.688	85.9149
HPR8	51.3523	1353.51	3039.4	66.1121	120.56	7.97934	97.0809	59.0319	2047.29	26.6088	81.1649
HPR9	51.0537	1434.32	5604.52	66.4745	135.172	8.95934	88.2142	53.8903	2157.7	18.4782	79.8504
R1	55.7242	1351.56	5379.07	47.7794	167.736	6.9678	44.6586	38.9719	2828.75	16.4667	85.647
R10	52.0853	800.326	2674.48	45.9098	148.184	6.29641	45.1447	33.9858	1743.26	18.1162	84.8037
R11	51.3909	854.936	3741.35	53.2372	165.289	6.6153	46.042	36.5025	1605.9	15.9883	83.522
R12	53.7242	893.818	4133.01	56.9555	159.873	6.25197	43.667	34.7997	1569.33	15.6746	83.647
R13	50.5853	575.472	3214.49	39.7837	126.862	5.64752	43.2364	41.1942	1446.5	12.3465	83.272
R15	51.9464	1642.21	6445.51	58.7591	186.836	8.66558	61.5642	43.9442	2794.81	17.7722	85.897
R17	60.2358	931.78	3129.34	63.4745	129.929	6.46049	57.4701	40.6293	1467.96	20.268	89.9681
R21	59.2003	570.461	3161.11	51.8188	145.387	7.08425	53.6701	47.5293	1100.88	13.3849	89.6492
R22	63.7901	727.058	3277.09	81.1351	126.887	7.74149	59.5701	36.445	896.109	17.4221	91.2329
R24	56.5435	828.447	5002.76	37.9475	130.887	6.54712	43.9201	32.332	2183.14	11.5288	85.1878
R25	58.4127	1424.77	6662.71	66.7532	132.637	6.49474	39.9451	39.6516	2134.38	16.1959	87.3622
R27	62.0912	755.044	3899.13	57.4448	123.22	5.90893	48.9076	35.9824	1314.38	14.4825	90.4271
R28	60.9801	1119.21	4862.52	86.194	191.72	7.46614	54.7701	39.9485	1298.48	18.1661	89.3797
R3	53.3909	762.644	3519.19	52.9504	162.651	7.14225	68.3253	46.4969	1440.3	15.3775	84.897
R31	63.4655	874.419	4281.93	39.3539	113.387	6.37046	52.4951	39.8453	2221.94	13.4446	90.9451
R32	57.9299	1148.52	5337.92	49.3782	156.387	6.12934	53.0826	41.5168	2325.96	14.9861	86.4113
R34	61.6566	1308.66	5213.81	56.4511	148.387	5.68841	49.8451	43.1233	2318.21	17.3746	89.0798
R35	55.1334	750.6	3393.53	68.2172	138.137	6.30265	44.1826	32.9454	1100.31	16.7029	85.6428
R36	52.4072	459.558	2522.12	110.874	133.387	6.75976	57.1326	48.4265	414.489	15.6493	85.8561
R37	48.1546	1216.71	4467.74	85.5189	112.137	6.46328	45.8701	34.8431	1422.74	20.6555	77.6082
R38	55.3658	801.572	4357.19	45.8443	136.887	6.05581	55.0076	43.5608	1748.47	13.1284	85.5957
R39	60.1463	849.628	3252.14	72.4038	173.637	6.90297	51.5701	39.4044	1173.46	19.198	88.4742
R4	59.2291	1291.02	6067.27	51.1507	137.483	6.29836	46.8086	35.1469	2523.96	15.0272	89.272
R41	56.0197	724.419	2545.29	71.5205	156.554	6.76566	52.2201	44.3121	1012.88	20.3593	86.8221
R42	57.5452	1169.84	6377.28	37.6019	166.387	6.24675	64.1076	35.3171	3111.11	12.3291	89.2111
R44	51.1575	940.878	4354.36	58.6288	154.387	7.15798	64.6826	39.2201	1604.8	15.7888	82.189
R45	55.085	1093.79	4707.87	53.061	145.804	7.7662	69.3201	51.0841	2061.39	16.1583	84.2278
R46	56.3341	895.53	5098.46	50.3015	154.137	7.10894	56.4326	42.5506	1780.33	13.0187	84.637
R47	58.1527	595.6	3242.48	66.0556	112.054	6.41761	50.3451	45.731	901.665	14.3721	85.9953
R48	49.8951	518.794	2350.56	100.233	120.137	7.11686	62.6576	38.8797	517.586	18.0882	81.9626
R5	56.9513	1319.85	5155.23	47.524	173.063	6.12836	42.8003	33.0015	2777.22	16.6386	87.397
R51	53.4779	525.114	2125.21	62.8107	150.512	7.03589	69.9451	53.1375	836.026	17.7329	85.6464
R52	52.6339	1561.99	6804.62	67.6184	124.72	7.84913	57.8576	48.1295	2310.01	17.1372	84.4127
R53	61.5588	798.308	4430.24	54.4892	144.387	7.30889	41.3951	39.3274	1465.08	13.5414	90.6841
R54	59.196	978.794	3181.69	99.0734	161.97	5.55919	63.4201	46.3041	987.948	23.4743	87.6448
R55	60.3465	988.1	3056.96	70.7583	131.637	5.80192	65.8076	48.105	1396.44	22.1875	88.2808
R56	58.8788	735.878	4088.2	47.4403	152.054	5.67331	48.1701	33.7986	1551.17	13.0489	86.3622
R57	51.4708	598.587	2514.81	54.6192	132.458	7.07442	52.158	38.2616	1095.93	16.578	82.5263
R69	61.8222	1026.6	4908.36	51.3516	163.314	6.18236	65.86	43.4709	1999.16	14.8621	90.6729
R7	56.8958	1101.63	3866.81	62.5804	174.465	6.04579	49.9483	44.9005	1760.35	19.5771	86.147
R70	61.7812	959.142	5139.9	63.9003	145.387	8.26914	77.1951	41.3636	1501	14.443	89.4418
R9	52.6687	1349.01	4278.49	58.0299	163.146	6.54451	47.7046	34.7069	2324.68	20.4297	82.5537
