# Supplementary material for: Understanding genetic diversity in drought-adaptive hybrid parental lines in pearl millet
Source: PLoS One. 2024 Feb 23;19(2):e0298636. doi: 10.1371/journal.pone.0298636 (PMC10890771; doi:10.1371/journal.pone.0298636)
Supplement: S14 Table — (XLSX) [file pone.0298636.s019.xlsx]

## Sheet: S14 Table
S14 Table. Cluster's mean based on phenotyping data for yield, grain quality and yield component traits in 84 hybrid parental genotypes.
Clusters	Number of Genotypes	DFF	PH	GY	PY	DFY	PHI	HI	DTM	TGW	Fe	Zn
I	4	58.15	134.06	942.58	2276.15	4168.6	40.88	14.79	87.84	7.33	58.24	38.4
II	11	58.31	105.93	579.6	1223.55	2703.14	44.99	14.23	88.92	7.62	76.09	62.22
III	16	54.4	121.94	1079.81	1817.74	3564.61	59.36	20.38	84.32	7.8	74.66	53.06
IV	18	53.72	149.19	807.81	1464.86	3463.89	56.01	16.37	84.85	6.88	55.63	41.84
V	12	58.21	154.74	1162.41	2131.27	4626.86	55.55	17.49	87.45	6.26	52.44	40.76
VI	1	51.95	186.84	1642.21	2794.81	6445.51	58.76	17.77	85.9	8.67	61.56	43.94
VII	15	57.89	140.69	866.24	1325.28	3738.74	67.28	16.87	87	7.03	66.21	47.16
VIII	6	57.85	117.88	1130.73	1827.47	4335.8	60.67	19	89.7	7.32	60.29	51.41
IX	1	61	120.06	1886.08	2627.3	3599.63	71.79	30.29	93.77	8.06	59.05	41.69
