# Supplementary material for: Understanding genetic diversity in drought-adaptive hybrid parental lines in pearl millet
Source: PLoS One. 2024 Feb 23;19(2):e0298636. doi: 10.1371/journal.pone.0298636 (PMC10890771; doi:10.1371/journal.pone.0298636)
Supplement: S15 Table — (XLSX) [file pone.0298636.s020.xlsx]

## Sheet: S15 Table
	S15 Table. Roger's Genetic distance (Below diagonal) based on SNP data and Mahalonbis Distance (above diagonal) based on phenotypic data for 84 Hybrid parental lines
	B1	B10	B11	B12	B13	B14	B15	B16	B17	B18	B19	B2	B20	B21	B22	B23	B24	B26	B27	B28	B29	B3	B31	B32	B33	B34	B4	B5	B6	B7	B8	B9	B37	B40	R57	R69	R68	R61	R62	R63	R64	R65	R66	R67	R59	R60	R1	R10	R11
B1	0	40.8983	8.01633	5.20716	22.6301	9.58004	22.5062	24.4641	23.4785	10.8326	18.1302	6.44928	5.8314	17.2554	25.182	12.3616	14.4732	13.4769	30.349	11.2515	18.8072	10.298	8.60717	10.8111	13.9064	12.5159	5.06257	10.5061	7.6313	7.74087	3.67161	18.742	6.31702	11.418	7.82501	17.5873	29.2346	10.1133	10.9761	20.7388	16.0947	17.0727	24.2111	23.3811	17.3715	15.9627	15.3458	13.5173	10.3181
B10	0.38457	0	28.4098	42.4715	40.5794	54.1078	55.4069	66.9603	60.9446	46.0014	35.3009	39.2784	49.9211	48.1592	53.8651	55.0058	38.8519	34.6161	52.1231	42.3849	57.6932	36.0609	46.8319	58.3037	36.0632	32.4427	37.8549	27.7972	30.5167	36.6004	37.334	56.8993	36.3462	49.9979	49.8269	40.7392	42.2768	40.5266	49.7899	47.9045	63.6696	51.0234	47.9874	51.6909	46.8608	57.6318	43.6673	50.0551	43.4887
B11	0.38082	0.30473	0	11.136	16.1397	13.894	20.7202	25.7919	26.2303	13.742	22.3432	7.35227	13.0837	13.9792	38.4639	18.6292	16.9943	14.1104	28.7985	13.7479	12.7472	8.3837	6.04688	9.01424	18.3574	16.011	7.44622	10.8689	9.56693	7.27913	5.66619	18.5457	6.67724	16.7155	12.6201	14.1518	12.2243	17.6807	16.6591	22.4785	22.6374	27.4218	32.9987	21.5807	22.8494	23.1229	11.6393	21.5759	11.8272
B12	0.39356	0.4328	0.41629	0	25.5162	14.6915	28.38	17.5692	19.1695	6.86069	18.1015	8.15209	8.87256	17.1229	31.4874	12.28	18.1116	12.1562	19.9523	15.047	26.4762	17.6602	7.62052	10.6935	15.866	12.0805	7.42058	18.9045	12.3747	12.7516	4.75144	23.0991	8.88188	7.29148	12.4727	13.6304	30.993	16.0075	15.4303	19.2016	23.9651	20.1692	25.135	32.6275	23.7052	18.3606	16.7038	16.7693	15.2436
B13	0.45364	0.42582	0.47445	0.49795	0	25.7822	48.586	53.1898	25.9028	35.8274	32.9401	24.8124	24.2667	15.7462	64.1436	39.782	24.9197	40.9739	38.917	22.4152	32.2094	31.0728	27.3168	26.887	41.4268	22.9212	15.364	21.7151	17.7219	22.5736	13.8214	20.8974	12.3256	39.9674	16.796	26.4473	29.6796	18.5743	23.336	39.2144	34.9343	44.1634	36.4461	28.8325	26.3734	26.214	20.1392	22.6084	21.0388
B14	0.42097	0.43611	0.39988	0.39191	0.50483	0	16.9633	18.7362	19.9548	18.1534	32.6373	7.88198	5.53178	12.2866	28.2896	18.3256	11.8245	13.1555	17.5443	11.4048	22.0773	12.0744	12.3719	9.23081	26.0525	20.1606	14.165	15.596	10.0798	6.94131	10.7277	15.7285	10.6412	12.0746	13.6195	13.4717	17.274	7.81907	3.79678	17.4353	5.54275	17.355	19.5135	8.17982	18.8428	13.2247	15.6908	24.2392	17.1276
B15	0.46556	0.51061	0.47164	0.47818	0.52713	0.49116	0	16.6289	50.4437	28.5379	39.6777	23.3163	28.2584	34.463	36.2744	25.3776	33.6116	19.1986	32.7982	25.6575	29.2785	11.6869	17.3345	20.0312	32.7934	40.9732	27.5984	33.8386	30.4666	17.2964	26.2475	26.8633	25.8285	18.8861	30.4423	21.5029	22.8298	28.5549	24.4723	17.7251	15.5652	24.8261	41.6125	32.1497	22.6	24.8016	20.6864	34.1536	22.3556
B16	0.47071	0.49787	0.48058	0.52343	0.49089	0.50648	0.49308	0	30.0997	26.4773	32.7764	16.6935	25.4028	21.7474	41.3661	10.4033	23.7556	19.7562	13.2878	16.9763	30.9837	20.7824	9.95532	11.4658	31.1616	27.7253	29.1683	32.8039	25.4582	16.2574	23.0238	30.2862	27.8017	14.9171	27.1276	16.9137	29.3407	31.6778	27.859	23.2084	17.0702	16.1039	27.7074	41.9823	30.7937	22.8668	23.2335	30.2693	29.2053
B17	0.55216	0.56062	0.54663	0.55866	0.5658	0.56262	0.56693	0.52695	0	26.5568	49.9773	13.2493	20.5604	10.62	48.6208	19.8879	23.5617	28.8892	19.3967	19.1192	42.097	37.3133	23.3956	20.0245	41.6049	24.2232	23.1234	23.9823	14.114	16.259	14.0798	20.3308	24.4107	23.57	14.2061	28.1024	33.671	28.1316	26.0942	49.1859	24.712	37.1611	29.5455	25.4935	39.58	29.1405	28.4727	27.2272	23.1408
B18	0.51063	0.53946	0.50853	0.55142	0.56477	0.53524	0.50788	0.26667	0.53953	0	35.7436	13.0844	10.8025	31.2037	30.4553	24.4603	34.0509	12.1916	27.1468	30.3819	36.6911	26.0832	15.2356	14.9623	20.6151	29.002	16.4997	29.4964	22.9876	19.9351	10.425	23.9709	20.361	8.53356	22.6145	23.2603	32.6726	24.9725	22.9781	22.3155	30.2334	39.4074	46.3243	32.2816	42.1772	34.3242	30.5555	35.3664	23.2134
B19	0.41665	0.35671	0.28306	0.43939	0.4848	0.42812	0.47978	0.47673	0.55785	0.51427	0	23.7834	24.2481	30.1844	39.345	22.1419	15.8948	36.2738	35.4795	14.491	32.9254	21.3018	20.5386	26.0356	14.1099	8.22688	20.8661	17.4841	19.6607	22.7685	20.1383	37.1374	18.5053	36.8785	26.25	21.9541	49.3786	17.8426	30.1804	23.357	36.2416	14.6101	23.8311	56.5161	24.5698	25.1398	26.0414	17.2449	32.841
B2	0.48802	0.46272	0.47916	0.51883	0.44346	0.52004	0.51772	0.50373	0.56962	0.54303	0.49126	0	7.82249	11.0751	20.9059	7.86023	10.9508	12.798	16.4609	6.85716	22.6678	9.23165	7.42945	6.79606	12.0727	9.5945	8.22391	7.73804	4.76241	2.15017	4.26111	13.7919	9.30685	10.5842	6.57	9.98037	17.4407	13.7793	11.9243	22.0372	13.4642	16.7804	22.6235	17.6057	21.9839	16.3616	12.8434	14.9952	10.3663
B20	0.42496	0.36519	0.32525	0.43985	0.48682	0.40453	0.451	0.47963	0.55903	0.51895	0.26311	0.49588	0	16.885	24.965	17.3118	13.2662	16.4732	22.8044	13.5399	24.7087	18.0002	12.8866	9.32134	16.7199	15.0993	14.2706	13.5976	10.0666	10.2018	8.34523	14.6919	11.7264	15.6121	14.9906	18.6856	30.2182	8.48654	9.70739	21.2967	16.012	22.0589	25.9132	19.0156	29.4017	22.5684	21.4872	23.951	22.8111
B21	0.4382	0.44926	0.43967	0.50653	0.47412	0.49481	0.53153	0.4808	0.54592	0.51415	0.44825	0.47025	0.46945	0	54.5071	15.7595	7.60729	22.6059	18.929	7.07215	15.9183	19.4295	10.7	11.7135	37.0718	14.1659	16.1955	12.3669	6.34282	8.6059	11.6305	21.8647	11.0056	24.2647	12.9023	18.3657	18.3242	17.4042	15.9603	36.5612	16.5112	20.6215	14.8514	19.1761	21.658	18.2369	13.6198	20.9666	19.7687
B22	0.42177	0.41262	0.41672	0.43802	0.46787	0.45965	0.48307	0.46631	0.52467	0.49086	0.42119	0.49077	0.4273	0.4706	0	29.4639	37.021	32.8136	37.1007	31.3937	70.4002	26.672	41.8395	38.9336	11.1254	29.5836	33.1926	29.4019	30.2418	23.8267	30.226	30.6892	37.5423	27.8918	31.6648	27.9559	53.9612	27.7256	30.5162	28.7627	32.6491	29.4879	46.6233	42.1682	41.4137	36.6722	40.1306	31.8768	32.4125
B23	0.5461	0.5627	0.53814	0.57779	0.56803	0.5588	0.55027	0.43041	0.53644	0.43634	0.53031	0.53915	0.53075	0.54103	0.5279	0	15.0786	22.7036	23.5211	6.84218	24.2719	15.3777	8.07309	10.1765	17.1451	13.4424	19.2221	14.4949	11.685	7.23242	13.1814	19.7696	19.7385	19.0476	12.9662	20.4056	35.9198	25.5859	26.9333	34.0419	17.8622	11.9821	24.6815	40.0175	26.2814	22.572	17.4095	13.4071	18.6892
B24	0.47633	0.46386	0.46359	0.49509	0.52153	0.51488	0.51238	0.47679	0.5427	0.48544	0.46285	0.51727	0.47441	0.50551	0.27599	0.52774	0	21.4146	20.2517	3.57357	19.4513	13.8587	14.4013	16.4744	23.4058	5.78215	17.9942	5.32328	3.94395	8.05347	15.0636	27.7014	11.3828	26.832	17.3177	16.6831	25.9619	9.26743	12.5915	28.3611	15.9657	8.12619	6.29084	21.5318	18.4224	17.1062	16.9666	19.5402	25.6461
B26	0.51704	0.53905	0.5221	0.54513	0.54963	0.54165	0.55974	0.50342	0.54262	0.51871	0.52832	0.56308	0.54476	0.49316	0.48825	0.55415	0.50489	0	22.6741	23.9091	27.0517	14.2277	13.7811	20.3347	27.6229	25.6319	17.8421	22.467	15.7537	14.0872	16.4908	36.1854	15.8189	5.45657	27.0964	18.563	18.768	22.5778	14.9041	22.7391	23.4549	24.0832	26.3737	19.5129	27.1694	27.6279	21.0051	37.0473	21.8246
B27	0.33667	0.37558	0.39766	0.39173	0.44639	0.41795	0.48799	0.49072	0.5547	0.52868	0.42378	0.48924	0.42901	0.44516	0.42121	0.55943	0.48658	0.53828	0	18.7678	49.7934	30.107	22.4435	19.4352	32.067	21.9852	28.614	30.6936	21.7694	18.7507	21.358	26.8505	26.6851	18.1453	26.8349	10.8268	25.6317	21.7414	20.8899	19.5737	20.4869	23.3691	21.0227	29.5852	33.6001	21.0384	27.5264	32.8319	32.2807
B28	0.40233	0.43343	0.43584	0.46182	0.48722	0.48767	0.4831	0.48367	0.54476	0.5141	0.4447	0.49308	0.44722	0.47633	0.407	0.54818	0.42223	0.49966	0.42903	0	19.189	10.4898	9.7198	10.3999	17.9861	5.70398	13.575	5.38693	4.07468	3.69996	9.85761	16.6669	10.7092	23.5475	8.68765	13.2027	25.142	10.933	15.0063	25.7582	11.0963	7.05729	11.4818	25.2579	14.6131	12.181	12.0183	9.41361	15.992
B29	0.40161	0.36356	0.29711	0.42236	0.48176	0.42871	0.46251	0.45494	0.5384	0.48925	0.21453	0.47365	0.30221	0.44985	0.41262	0.51547	0.45475	0.5182	0.42186	0.41148	0	16.9511	9.28223	14.8565	42.9675	29.6263	24.5404	19.6139	18.868	17.7132	22.5044	38.2764	17.6368	35.2027	27.8793	35.4049	25.3816	31.3438	28.7404	44.9657	27.8382	29.9805	35.6892	34.1985	31.8207	35.595	21.7286	36.97	30.7262
B3	0.46877	0.48228	0.46802	0.51478	0.46082	0.48502	0.532	0.51634	0.57165	0.55812	0.48967	0.51585	0.48653	0.48173	0.49756	0.57838	0.53763	0.53609	0.48713	0.53438	0.49199	0	10.0402	15.0978	16.062	15.6892	10.9461	11.1838	11.2565	5.6333	13.6395	24.7158	8.28258	16.5295	15.6049	10.7961	14.7905	16.6892	12.86	18.798	16.5956	12.8444	24.9108	22.0968	11.366	15.6171	7.09466	17.1539	11.1998
B31	0.47031	0.41076	0.41106	0.46963	0.51656	0.45208	0.51011	0.4791	0.56623	0.49862	0.44911	0.50692	0.43184	0.50115	0.45044	0.5252	0.48106	0.5592	0.44444	0.4791	0.441	0.54706	0	3.0899	21.2609	15.934	11.8616	15.4158	11.5674	7.34136	8.09795	21.1203	10.2365	13.1713	13.7829	14.4817	18.7065	20.9118	18.638	22.9115	17.1548	17.7057	26.5262	29.7508	23.0195	19.9391	12.1448	20.2105	16.1383
B32	0.49104	0.5098	0.50753	0.42923	0.53107	0.46009	0.52727	0.50579	0.55162	0.5223	0.51547	0.53973	0.50645	0.51773	0.48557	0.56227	0.5199	0.52337	0.47134	0.47887	0.49793	0.57391	0.49078	0	21.9946	19.0262	15.0801	17.7436	13.7685	7.95218	8.19511	13.5502	14.2583	16.2366	12.4358	15.2526	20.3838	19.1044	18.0177	22.2177	13.0951	22.364	31.0506	26.7481	29.4101	20.4748	17.2282	22.5509	19.2119
B33	0.47177	0.48652	0.44456	0.47986	0.55098	0.40079	0.51465	0.50635	0.55711	0.52197	0.47463	0.56951	0.4475	0.52951	0.47952	0.53232	0.52989	0.55016	0.46285	0.51235	0.47377	0.51933	0.45321	0.52099	0	11.9373	18.8059	15.8941	18.8469	15.1917	16.2055	23.7349	21.0645	25.0226	21.3638	17.472	41.8535	21.6626	27.6934	22.1126	33.6832	21.9272	39.0403	45.4312	33.4032	30.5771	24.7849	18.7661	24.4977
B34	0.48385	0.47104	0.47458	0.4897	0.52873	0.50893	0.51512	0.49504	0.54227	0.50755	0.47494	0.52294	0.48389	0.51293	0.25598	0.54632	0.20046	0.50362	0.48501	0.42869	0.46605	0.54165	0.48517	0.5124	0.52364	0	12.2574	6.59853	6.0494	10.4371	10.9353	26.4297	9.99368	25.7087	13.4414	13.0418	33.5323	12.1946	17.7679	26.6814	26.6676	11.3887	13.6864	34.1386	19.7624	17.6626	15.7877	10.8009	20.8923
B4	0.5288	0.53862	0.53466	0.53818	0.56983	0.54501	0.55481	0.49969	0.54382	0.49998	0.55419	0.57937	0.54596	0.53983	0.49086	0.54354	0.49123	0.50742	0.52963	0.50688	0.53603	0.56088	0.51975	0.45959	0.55406	0.49908	0	14.417	9.96464	10.3973	2.83921	22.4238	2.76535	12.1971	5.03245	10.8787	21.8967	12.1694	10.1381	19.0768	21.0355	21.8599	25.2	23.1251	11.5575	9.89939	10.5498	10.1751	4.27983
B5	0.46213	0.43718	0.49218	0.50844	0.13294	0.51554	0.53632	0.49809	0.57483	0.57536	0.50508	0.44388	0.50307	0.48118	0.47587	0.57562	0.5302	0.55576	0.45559	0.4958	0.50285	0.4643	0.52732	0.53799	0.56014	0.53699	0.57699	0	2.01245	5.17314	11.1907	21.6722	11.6179	28.7921	12.6722	20.9231	26.0827	12.6394	17.8593	33.9873	20.1395	15.7625	18.0109	21.8972	21.9115	23.5794	17.4705	16.6815	18.7927
B6	0.32149	0.39423	0.38111	0.42015	0.43798	0.42182	0.47139	0.4816	0.5681	0.52206	0.40529	0.48113	0.41743	0.44266	0.4402	0.56816	0.49425	0.54043	0.3546	0.4479	0.41201	0.47013	0.46992	0.5092	0.47772	0.50581	0.54448	0.44572	0	3.40154	6.71856	19.14	7.647	19.3868	8.52379	16.0995	21.5639	9.58187	11.7442	29.4858	14.9595	13.6805	12.4126	16.0467	17.4153	16.862	13.7218	14.3668	13.9276
B7	0.39177	0.44832	0.45923	0.4641	0.49563	0.49037	0.45981	0.50747	0.55078	0.54151	0.47431	0.5035	0.4495	0.49481	0.46159	0.54534	0.49376	0.55309	0.44446	0.4219	0.4552	0.52707	0.50147	0.49105	0.50744	0.49364	0.5374	0.50272	0.45236	0	6.80052	11.94	8.94445	14.8493	7.4648	11.2271	15.2844	12.7325	12.0713	23.6152	9.83854	12.9618	19.3476	15.934	16.4342	15.1031	9.08815	13.1923	9.82992
B8	0.46605	0.46317	0.46993	0.52331	0.45298	0.52892	0.51167	0.49798	0.56382	0.53941	0.48401	0.25774	0.48952	0.44639	0.48557	0.52339	0.51598	0.56039	0.46601	0.49641	0.4675	0.50827	0.50616	0.54487	0.55241	0.52047	0.56729	0.4548	0.4612	0.47601	0	13.477	5.77884	11.5644	3.34549	12.2846	22.1721	10.7569	12.0189	19.7976	16.0799	21.818	24.5162	21.4834	18.3468	13.1432	13.9304	11.37	6.98885
B9	0.33667	0.37653	0.39833	0.39157	0.44698	0.41829	0.48828	0.49129	0.55515	0.53001	0.42418	0.48971	0.42985	0.44583	0.42221	0.55985	0.48777	0.53915	0.06197	0.43012	0.42223	0.48773	0.44458	0.4727	0.46346	0.48623	0.53072	0.45618	0.35517	0.44516	0.46658	0	22.7693	29.4825	13.2997	22.6389	32.096	21.0564	25.5578	31.6248	18.4687	35.3183	44.5021	29.2316	33.8684	27.3994	21.2057	19.332	19.1515
B37	0.33822	0.37389	0.3991	0.38718	0.445	0.41794	0.48919	0.49261	0.55499	0.53138	0.42505	0.48833	0.42881	0.44654	0.42204	0.5597	0.48762	0.54006	0.08557	0.43105	0.42369	0.48615	0.44326	0.47209	0.46378	0.48589	0.53117	0.4541	0.35638	0.44201	0.46502	0.08738	0	14.7983	9.37496	9.57169	17.7771	9.53565	6.65217	19.5427	20.4863	18.083	19.6035	19.1557	9.68314	10.7525	5.75098	12.5551	8.92738
B40	0.38611	0.32061	0.23943	0.43539	0.48247	0.41954	0.47484	0.49286	0.56387	0.5236	0.26512	0.49231	0.32544	0.45293	0.42267	0.55251	0.47025	0.53946	0.39849	0.43877	0.29186	0.48296	0.41777	0.51127	0.45374	0.48173	0.54587	0.5002	0.38106	0.45595	0.4696	0.39958	0.39753	0	23.9591	16.2254	35.3023	19.6232	18.6031	22.6308	22.4189	22.3393	15.2121	28.5413	26.2576	14.7714	36.1823	30.7754	27.7318
R57	0.56913	0.57542	0.54283	0.56219	0.57319	0.56697	0.55868	0.54546	0.55112	0.56005	0.55394	0.57439	0.5701	0.55464	0.54423	0.56006	0.56258	0.55778	0.56938	0.56743	0.53885	0.56344	0.55755	0.55375	0.55059	0.56016	0.54012	0.58109	0.56847	0.57791	0.56668	0.57042	0.56964	0.5584	0	15.644	27.275	13.8511	14.9008	27.5123	13.9596	21.3149	25.2468	23.7979	15.4116	10.0156	14.5477	6.42242	4.6414
R69	0.63164	0.62535	0.60566	0.6379	0.61375	0.6153	0.6401	0.6103	0.59438	0.63274	0.63086	0.62477	0.62972	0.61172	0.6205	0.63253	0.64477	0.62781	0.62165	0.64014	0.62562	0.60628	0.62062	0.62842	0.61909	0.64183	0.6299	0.61642	0.61615	0.64406	0.62338	0.6222	0.62119	0.63173	0.54464	0	14.7386	14.677	10.7583	9.32886	19.9861	16.973	22.6682	24.9376	14.8493	9.70341	9.13978	16.8333	14.27
R68	0.5805	0.59826	0.57735	0.59043	0.58469	0.57887	0.57765	0.55731	0.53766	0.57744	0.59617	0.5959	0.5912	0.57502	0.57049	0.57999	0.59346	0.57309	0.59182	0.58654	0.58005	0.57132	0.59263	0.5842	0.57839	0.58932	0.57203	0.5899	0.5823	0.58504	0.5945	0.59219	0.5917	0.60068	0.51761	0.49207	0	29.6923	19.123	28.4002	25.1285	38.0955	37.9466	14.1688	28.4531	27.4273	16.3378	41.3662	21.5415
R61	0.61095	0.6217	0.60234	0.61527	0.61129	0.60464	0.60488	0.58374	0.56975	0.59894	0.62483	0.61717	0.62045	0.59794	0.59055	0.60305	0.61104	0.60389	0.61682	0.61161	0.60755	0.59995	0.6099	0.607	0.60207	0.60763	0.60304	0.61623	0.61085	0.6141	0.61439	0.61725	0.61727	0.62458	0.52483	0.44128	0.36994	0	5.17474	13.8813	12.0807	14.7123	12.9366	16.7165	14.0997	10.1042	20.9075	17.9581	20.0356
R62	0.62188	0.62774	0.61128	0.63469	0.61074	0.61725	0.61558	0.59259	0.5963	0.61355	0.63146	0.61847	0.62769	0.60716	0.60678	0.627	0.62639	0.6188	0.62436	0.62228	0.61834	0.60959	0.61835	0.62503	0.6218	0.62302	0.61599	0.61266	0.61473	0.63471	0.6158	0.62511	0.62337	0.63198	0.53778	0.41173	0.45822	0.41038	0	14.6536	12.0529	17.522	15.9672	8.95905	12.492	8.69162	14.7401	22.6565	16.0401
R63	0.58824	0.57538	0.55524	0.58602	0.57608	0.56295	0.58749	0.56681	0.54747	0.58656	0.57938	0.57608	0.57798	0.56916	0.56876	0.57845	0.58903	0.58456	0.5862	0.59161	0.56872	0.55875	0.57376	0.58593	0.57092	0.58855	0.57943	0.58046	0.5752	0.58661	0.57452	0.5863	0.58525	0.58236	0.51356	0.46408	0.45317	0.42025	0.49022	0	21.1378	22.758	31.29	33.4385	21.4573	14.5436	26.2032	29.9123	25.8414
R64	0.58968	0.58974	0.55209	0.59457	0.58998	0.58632	0.56392	0.56285	0.56382	0.57606	0.57083	0.5825	0.58306	0.56403	0.57264	0.57812	0.58892	0.57258	0.59076	0.58585	0.55654	0.56927	0.58604	0.59371	0.58409	0.59138	0.58357	0.59619	0.58809	0.58887	0.58095	0.59134	0.59194	0.56951	0.48751	0.47377	0.51022	0.49256	0.52385	0.45858	0	15.0755	18.9536	15.9398	18.0686	11.1627	23.9254	23.6027	19.0139
R65	0.5927	0.59303	0.59398	0.61538	0.5813	0.59387	0.61872	0.59365	0.58562	0.61922	0.61599	0.60246	0.61212	0.59158	0.60719	0.61552	0.63215	0.61307	0.59262	0.60379	0.60574	0.59124	0.61747	0.59888	0.59328	0.63289	0.61874	0.58262	0.58812	0.60347	0.59396	0.59312	0.59147	0.61566	0.52398	0.53056	0.55262	0.56187	0.54861	0.51234	0.55485	0	7.90062	36.3606	12.6797	12.5029	19.1645	15.8254	25.4422
R66	0.61768	0.62946	0.60781	0.62012	0.60516	0.61519	0.6093	0.58777	0.56955	0.60591	0.62817	0.59567	0.62588	0.60314	0.59924	0.59597	0.61542	0.60278	0.62477	0.6099	0.61209	0.59721	0.61925	0.59639	0.61296	0.61575	0.59357	0.60968	0.61375	0.61096	0.60708	0.62589	0.62553	0.628	0.56494	0.55805	0.5221	0.55531	0.57733	0.52654	0.55213	0.55502	0	28.5821	16.3188	14.5569	27.0155	25.1029	32.2701
R67	0.61533	0.61631	0.57549	0.62496	0.61742	0.61272	0.61285	0.6023	0.59518	0.62045	0.59543	0.61636	0.61221	0.59828	0.60662	0.61563	0.62832	0.61455	0.62836	0.62144	0.58637	0.5848	0.62144	0.63673	0.61243	0.627	0.61704	0.62341	0.61533	0.62558	0.61322	0.62965	0.62802	0.59362	0.4921	0.45737	0.52606	0.51916	0.5259	0.50073	0.39071	0.52492	0.53966	0	28.4124	25.1726	26.6776	42.0851	24.1175
R59	0.62304	0.63028	0.58945	0.63423	0.61896	0.63298	0.62102	0.61363	0.61317	0.63154	0.61219	0.62133	0.62966	0.61127	0.61794	0.62771	0.63936	0.61527	0.63665	0.63687	0.59954	0.60761	0.63084	0.64564	0.62094	0.63921	0.63145	0.62446	0.62222	0.64114	0.61912	0.63763	0.63691	0.61048	0.45546	0.47308	0.54145	0.51754	0.51773	0.52312	0.4176	0.58664	0.60615	0.36149	0	4.91722	10.5829	11.3438	10.8902
R60	0.61994	0.61784	0.59942	0.61789	0.62322	0.59892	0.62096	0.60446	0.58405	0.62355	0.62119	0.624	0.61953	0.61182	0.60327	0.61226	0.62314	0.62781	0.62755	0.62601	0.60847	0.60633	0.60722	0.62381	0.61198	0.62099	0.62156	0.62908	0.61876	0.6194	0.62225	0.62802	0.62789	0.62555	0.54058	0.51333	0.43239	0.39747	0.50387	0.35712	0.54293	0.54587	0.55138	0.54894	0.58733	0	14.8634	11.0684	11.3059
R1	0.62497	0.62436	0.60309	0.63635	0.6208	0.61478	0.63115	0.61553	0.60695	0.63627	0.62768	0.6306	0.62613	0.61539	0.61436	0.6353	0.63413	0.62778	0.63121	0.63506	0.62185	0.61934	0.6239	0.64181	0.617	0.63436	0.63527	0.62513	0.62141	0.63872	0.63002	0.63163	0.63122	0.628	0.53721	0.47686	0.52577	0.50628	0.45887	0.49751	0.55071	0.58762	0.60947	0.56452	0.50536	0.47774	0	12.4619	9.97152
R10	0.61898	0.62013	0.58806	0.6169	0.61251	0.60344	0.60918	0.60405	0.6006	0.62136	0.60577	0.61794	0.61601	0.60543	0.6	0.61318	0.62068	0.61561	0.62148	0.62867	0.59384	0.60455	0.61585	0.62313	0.59394	0.62119	0.61905	0.61892	0.61631	0.63116	0.61494	0.6222	0.62121	0.60895	0.39191	0.57357	0.55322	0.54563	0.55286	0.53386	0.55956	0.51202	0.613	0.57781	0.53142	0.53658	0.51121	0	9.38692
R11	0.59176	0.59886	0.60055	0.60606	0.59088	0.5992	0.61777	0.59814	0.59835	0.62281	0.61997	0.60531	0.62042	0.59246	0.59864	0.61594	0.62233	0.61989	0.59463	0.61161	0.60694	0.60611	0.61938	0.60862	0.60269	0.62306	0.62571	0.59409	0.59589	0.6032	0.6062	0.595	0.59396	0.62363	0.43691	0.60451	0.56247	0.56805	0.58083	0.54148	0.59137	0.46391	0.62161	0.61332	0.56997	0.55265	0.53244	0.29975	0
R12	0.6302	0.63423	0.58964	0.62758	0.62523	0.61775	0.6157	0.61172	0.60308	0.62899	0.60601	0.62705	0.62656	0.61198	0.61383	0.62734	0.6361	0.61407	0.63727	0.62918	0.59267	0.61483	0.62751	0.63624	0.6053	0.63261	0.63088	0.63219	0.62492	0.63686	0.62111	0.63771	0.63637	0.60909	0.39293	0.53881	0.52479	0.52395	0.5087	0.53615	0.52025	0.57584	0.60507	0.51615	0.46611	0.53666	0.48056	0.41922	0.46715
R13	0.61186	0.61601	0.58601	0.61627	0.60298	0.61591	0.59806	0.58887	0.57475	0.60437	0.6053	0.59944	0.61064	0.58737	0.59703	0.6027	0.6148	0.5961	0.61282	0.60825	0.5934	0.60074	0.60971	0.61002	0.60449	0.61604	0.60401	0.60849	0.60322	0.61098	0.59583	0.61333	0.61296	0.61028	0.45647	0.49477	0.52403	0.53248	0.51663	0.53348	0.50031	0.58017	0.50196	0.49762	0.45857	0.57392	0.48077	0.49427	0.52277
R15	0.60767	0.62441	0.61994	0.61977	0.61422	0.62095	0.62832	0.60373	0.59305	0.62406	0.6386	0.6306	0.63936	0.61203	0.61874	0.62046	0.64374	0.62306	0.61748	0.62935	0.62498	0.6094	0.63793	0.6252	0.63049	0.63943	0.62996	0.6183	0.61358	0.61972	0.63072	0.61804	0.61858	0.64359	0.56179	0.56836	0.52404	0.54289	0.55866	0.53731	0.55405	0.57176	0.58787	0.56772	0.56909	0.56781	0.59963	0.5952	0.5762
R17	0.61902	0.61653	0.59875	0.61709	0.62173	0.59831	0.62017	0.60373	0.58323	0.62371	0.6207	0.62356	0.61896	0.61109	0.60233	0.61268	0.62241	0.62663	0.62826	0.62507	0.60791	0.60565	0.60628	0.62257	0.61141	0.62019	0.61972	0.62758	0.61806	0.61808	0.62159	0.62871	0.6286	0.62488	0.54083	0.51556	0.4298	0.39338	0.50078	0.3608	0.54208	0.54774	0.54963	0.5477	0.5866	0.08879	0.47759	0.53811	0.55427
R21	0.63162	0.64583	0.62028	0.63925	0.63106	0.63476	0.62816	0.61247	0.5998	0.62868	0.64336	0.6482	0.64489	0.62192	0.62022	0.62668	0.64117	0.61983	0.63877	0.63772	0.62953	0.61806	0.63848	0.63713	0.62807	0.64035	0.63289	0.63543	0.63238	0.63915	0.6407	0.63972	0.6382	0.64249	0.56683	0.58462	0.56059	0.58021	0.59989	0.55612	0.55401	0.59871	0.60353	0.58966	0.58373	0.6068	0.60784	0.595	0.59823
R22	0.63183	0.61936	0.60817	0.63652	0.62213	0.63693	0.61714	0.62237	0.61459	0.64145	0.63524	0.63216	0.63581	0.62795	0.62657	0.63925	0.64674	0.6333	0.64709	0.64156	0.62488	0.61124	0.62455	0.64759	0.63476	0.64082	0.62864	0.62586	0.63002	0.63747	0.62375	0.64784	0.64664	0.63394	0.56632	0.58863	0.56796	0.59851	0.5829	0.55862	0.58136	0.59114	0.61495	0.58968	0.57791	0.60534	0.58401	0.57792	0.59387
R25	0.62567	0.62805	0.58746	0.62538	0.62057	0.61501	0.61009	0.61036	0.60228	0.62837	0.59977	0.61919	0.62082	0.6064	0.60854	0.61677	0.62755	0.61094	0.63074	0.62402	0.58557	0.60802	0.62307	0.63015	0.60316	0.62623	0.62333	0.62763	0.62267	0.63559	0.61447	0.63161	0.63095	0.60467	0.31064	0.58303	0.55102	0.54872	0.56765	0.54352	0.51475	0.53663	0.61192	0.51946	0.46116	0.55578	0.53451	0.31175	0.38366
R27	0.6003	0.59278	0.5723	0.60477	0.59781	0.59896	0.58927	0.5659	0.55571	0.57871	0.59737	0.59653	0.59428	0.5845	0.57893	0.57322	0.59183	0.58258	0.60952	0.60022	0.58357	0.58341	0.57639	0.59221	0.59482	0.59077	0.56242	0.6033	0.59434	0.5974	0.58816	0.60998	0.60961	0.59797	0.52298	0.53298	0.51976	0.54798	0.54423	0.5122	0.52061	0.54934	0.54881	0.5287	0.54676	0.5454	0.56617	0.55752	0.57591
R28	0.58409	0.5942	0.57184	0.58557	0.57833	0.57689	0.56979	0.55647	0.53038	0.57053	0.59011	0.58016	0.58629	0.57176	0.56385	0.56612	0.58648	0.56084	0.59108	0.58801	0.57228	0.57006	0.58307	0.57079	0.5715	0.58223	0.54982	0.58496	0.58152	0.57825	0.57447	0.59197	0.5917	0.5937	0.52179	0.5569	0.50613	0.53702	0.56364	0.5104	0.52955	0.5619	0.53603	0.55094	0.56216	0.54457	0.57447	0.55836	0.56964
R3	0.57593	0.57844	0.55313	0.59043	0.56924	0.57611	0.59896	0.56637	0.55576	0.58868	0.57965	0.59969	0.58218	0.56037	0.57054	0.58366	0.60439	0.58376	0.58044	0.6015	0.57559	0.54885	0.58323	0.59137	0.57109	0.59946	0.58942	0.57361	0.55873	0.59914	0.58157	0.58117	0.58145	0.57619	0.53686	0.52263	0.51439	0.53252	0.54646	0.49867	0.53229	0.55401	0.56355	0.54644	0.53064	0.55019	0.55722	0.56594	0.56667
R31	0.62903	0.61254	0.59312	0.63003	0.63502	0.61921	0.61863	0.60695	0.5887	0.62007	0.6207	0.63492	0.62441	0.61516	0.61013	0.62096	0.63073	0.61896	0.63609	0.62881	0.60807	0.61027	0.62274	0.62659	0.62013	0.62278	0.61881	0.64233	0.62495	0.62611	0.62712	0.63687	0.63691	0.62097	0.55693	0.59687	0.54208	0.57496	0.5998	0.52589	0.55784	0.58193	0.59311	0.57939	0.58901	0.55578	0.5924	0.58674	0.57259
R32	0.62239	0.6131	0.59635	0.62271	0.61504	0.62753	0.61881	0.60342	0.5855	0.61792	0.62233	0.61868	0.62366	0.6104	0.61064	0.61434	0.62927	0.61845	0.63405	0.62727	0.61198	0.60187	0.61271	0.62274	0.62744	0.62248	0.61234	0.61911	0.61816	0.62553	0.61195	0.63493	0.6333	0.62293	0.56245	0.57781	0.53384	0.56761	0.57911	0.51229	0.55935	0.59601	0.59044	0.57155	0.57362	0.5674	0.58433	0.59365	0.59702
R34	0.61729	0.62915	0.61682	0.6256	0.62081	0.62497	0.63294	0.6073	0.6	0.62935	0.63934	0.64013	0.63939	0.62026	0.62426	0.62902	0.64974	0.62352	0.62996	0.63667	0.62654	0.6108	0.63649	0.63376	0.63295	0.64603	0.62908	0.62477	0.61838	0.62654	0.63664	0.63065	0.63007	0.64173	0.56183	0.56158	0.54132	0.56638	0.57027	0.54871	0.55989	0.56529	0.59191	0.5773	0.58064	0.57444	0.61109	0.59168	0.58349
R35	0.61089	0.62174	0.58197	0.60644	0.60561	0.60326	0.60468	0.58482	0.57034	0.60352	0.59476	0.60287	0.61319	0.58449	0.58852	0.59711	0.60728	0.59968	0.61903	0.60226	0.57885	0.58588	0.61392	0.59604	0.61544	0.60243	0.59211	0.61291	0.61407	0.60867	0.60364	0.61964	0.6192	0.60054	0.5428	0.55613	0.49652	0.50861	0.55289	0.52182	0.52519	0.58604	0.56417	0.54817	0.56916	0.53812	0.59857	0.59116	0.60457
R36	0.59738	0.60221	0.60534	0.62107	0.59104	0.61221	0.61254	0.59652	0.59363	0.62067	0.62301	0.60557	0.62115	0.59438	0.60409	0.62189	0.62536	0.61618	0.60025	0.60178	0.61101	0.61384	0.62597	0.61	0.60574	0.62583	0.62356	0.59302	0.60015	0.60294	0.60025	0.60074	0.5994	0.62683	0.46023	0.57727	0.57046	0.57866	0.55217	0.55666	0.56983	0.37524	0.61736	0.58259	0.53559	0.60052	0.54009	0.39554	0.32115
R37	0.62343	0.63648	0.61725	0.63405	0.62447	0.63022	0.6298	0.60221	0.59046	0.61751	0.63939	0.64648	0.64044	0.61322	0.61145	0.61782	0.63242	0.61655	0.62917	0.62932	0.62515	0.6135	0.62872	0.62852	0.62075	0.62987	0.62172	0.62945	0.62418	0.6322	0.64099	0.63036	0.62995	0.64066	0.5641	0.57577	0.55308	0.56715	0.58529	0.55033	0.5526	0.59858	0.60016	0.59766	0.58319	0.59832	0.59632	0.59434	0.59252
R38	0.63641	0.6206	0.60779	0.63573	0.61694	0.64194	0.6176	0.60867	0.60975	0.62641	0.63184	0.61488	0.63472	0.61326	0.61682	0.62572	0.63332	0.62478	0.6421	0.63673	0.62233	0.61486	0.61927	0.63227	0.63712	0.6283	0.62087	0.61961	0.62557	0.63728	0.60623	0.64266	0.64128	0.63251	0.55617	0.60024	0.56471	0.59379	0.59294	0.54904	0.56391	0.61361	0.61087	0.58838	0.56299	0.60727	0.59034	0.58263	0.59801
R39	0.63593	0.62129	0.6078	0.63805	0.61943	0.64368	0.61988	0.61017	0.61007	0.62796	0.6342	0.6134	0.63567	0.61436	0.61717	0.62651	0.6319	0.62272	0.64459	0.63728	0.62527	0.61492	0.62065	0.63381	0.63811	0.62766	0.62051	0.62149	0.62944	0.63771	0.60647	0.64512	0.6437	0.6353	0.56007	0.60357	0.56784	0.59888	0.59861	0.55631	0.57132	0.61235	0.60797	0.59252	0.56734	0.61177	0.59151	0.58141	0.59236
R4	0.63724	0.61871	0.60384	0.63765	0.62107	0.64357	0.62718	0.62124	0.60931	0.63936	0.63251	0.62503	0.63137	0.62321	0.62282	0.63876	0.64291	0.63357	0.64607	0.6382	0.62077	0.61961	0.61867	0.63947	0.63734	0.63657	0.62623	0.62456	0.63042	0.63317	0.61644	0.6468	0.64577	0.62976	0.549	0.58255	0.5589	0.58928	0.58008	0.54602	0.56557	0.59101	0.60893	0.57758	0.56005	0.59172	0.57207	0.55959	0.58095
R41	0.56479	0.57511	0.56481	0.602	0.55161	0.58937	0.59967	0.5733	0.58168	0.60436	0.58528	0.61081	0.58979	0.55067	0.57601	0.603	0.61646	0.59056	0.56939	0.60393	0.58064	0.54331	0.60082	0.61434	0.58353	0.61631	0.60807	0.55516	0.55207	0.59151	0.58216	0.57024	0.57102	0.57946	0.56599	0.57587	0.56565	0.57812	0.58293	0.56656	0.57734	0.56167	0.60595	0.58534	0.59321	0.60835	0.60061	0.58855	0.58122
R42	0.6133	0.61936	0.61939	0.63251	0.60845	0.6361	0.63293	0.61495	0.60972	0.63823	0.64325	0.62758	0.64128	0.61527	0.62189	0.63998	0.64388	0.62466	0.62415	0.62821	0.62924	0.61567	0.63793	0.63422	0.63641	0.64325	0.63157	0.61226	0.6166	0.61919	0.62487	0.62435	0.62428	0.64209	0.56328	0.5124	0.5575	0.5428	0.53733	0.5517	0.52123	0.56602	0.61383	0.5411	0.52991	0.60257	0.55554	0.58823	0.58331
R44	0.59015	0.59831	0.60021	0.60591	0.58969	0.59753	0.61719	0.59864	0.59851	0.62358	0.61969	0.60449	0.61987	0.59186	0.59845	0.61693	0.62311	0.62012	0.5944	0.60931	0.60665	0.60622	0.62016	0.6079	0.60311	0.62336	0.62626	0.59278	0.59487	0.60123	0.60504	0.59482	0.5937	0.62333	0.43738	0.60653	0.56219	0.57002	0.58295	0.54229	0.59166	0.46199	0.62172	0.61424	0.57267	0.55496	0.53451	0.30244	0.09199
R45	0.58633	0.60616	0.58386	0.60039	0.5913	0.61539	0.57649	0.55722	0.57829	0.57369	0.59564	0.60704	0.59472	0.59834	0.5623	0.57955	0.57543	0.60055	0.60528	0.58585	0.58236	0.60441	0.5746	0.5973	0.60007	0.57121	0.57102	0.59614	0.58904	0.60539	0.60069	0.60584	0.60436	0.60076	0.54483	0.54457	0.51463	0.53571	0.49728	0.54332	0.57092	0.58376	0.56865	0.58862	0.59168	0.55437	0.55739	0.59693	0.60155
R46	0.5761	0.59252	0.57036	0.59019	0.5753	0.59604	0.55785	0.55475	0.57021	0.57233	0.5815	0.59006	0.57873	0.57889	0.54949	0.56876	0.56899	0.58712	0.59129	0.56859	0.56789	0.5918	0.57767	0.58954	0.59021	0.56406	0.56328	0.58078	0.5765	0.59373	0.58534	0.59224	0.59017	0.5869	0.53764	0.55429	0.52574	0.53053	0.49894	0.53314	0.56135	0.5592	0.56247	0.58612	0.59073	0.54791	0.56163	0.56367	0.5749
R47	0.61771	0.62578	0.60426	0.61032	0.60457	0.60531	0.6005	0.57945	0.55102	0.59609	0.62183	0.59716	0.61914	0.60071	0.58705	0.57777	0.60073	0.58533	0.62355	0.60618	0.60598	0.59514	0.60944	0.58256	0.59785	0.59852	0.57565	0.61071	0.61763	0.60737	0.61115	0.6245	0.62326	0.62601	0.56619	0.60763	0.54821	0.58232	0.60469	0.55993	0.57112	0.60686	0.53302	0.60137	0.60977	0.59501	0.61922	0.60213	0.61508
R48	0.61156	0.62253	0.60296	0.6161	0.60198	0.60779	0.59779	0.56427	0.55179	0.57795	0.62029	0.59488	0.61734	0.59215	0.57802	0.55506	0.57954	0.58701	0.61469	0.60803	0.6049	0.59698	0.59558	0.59295	0.60427	0.58568	0.56092	0.6056	0.6089	0.60493	0.59558	0.61558	0.61524	0.62656	0.56351	0.6049	0.56333	0.57384	0.60902	0.56269	0.56697	0.61216	0.57098	0.59476	0.60731	0.60482	0.62532	0.60956	0.61968
R5	0.62727	0.63194	0.61496	0.61717	0.61014	0.6129	0.60575	0.58973	0.5608	0.60673	0.63172	0.59933	0.62807	0.60531	0.59937	0.58928	0.61257	0.59564	0.63027	0.61243	0.61435	0.60117	0.62294	0.59018	0.61026	0.61206	0.58392	0.61623	0.62417	0.61037	0.61543	0.63119	0.62971	0.63559	0.58142	0.62835	0.56829	0.60139	0.62944	0.57677	0.59044	0.62518	0.53156	0.61963	0.62816	0.61344	0.63981	0.61969	0.63029
R51	0.61781	0.62857	0.60961	0.62225	0.61094	0.62045	0.60565	0.56074	0.54847	0.56707	0.62648	0.61974	0.62306	0.60894	0.58138	0.55952	0.58895	0.5947	0.62756	0.60926	0.60902	0.60725	0.58917	0.58986	0.59931	0.59204	0.5462	0.61653	0.61874	0.61155	0.61454	0.62814	0.6273	0.63028	0.56076	0.61318	0.55049	0.5838	0.60922	0.56274	0.57902	0.61565	0.56446	0.60703	0.61657	0.59622	0.61892	0.60945	0.62114
R52	0.61098	0.62241	0.60229	0.61532	0.60203	0.6065	0.59713	0.56399	0.5508	0.57727	0.61969	0.59409	0.61691	0.59159	0.57731	0.55399	0.57884	0.58602	0.61408	0.60762	0.60446	0.59758	0.59518	0.59163	0.60318	0.58522	0.56034	0.60591	0.60836	0.604	0.59466	0.615	0.61443	0.62593	0.56276	0.6048	0.56222	0.57259	0.6075	0.5618	0.56623	0.61178	0.56977	0.59453	0.60682	0.60361	0.62415	0.6092	0.61887
R53	0.61887	0.62631	0.60781	0.61501	0.60348	0.60714	0.59883	0.57574	0.54887	0.59238	0.62441	0.59333	0.62213	0.59459	0.5871	0.57232	0.5976	0.58884	0.62382	0.60463	0.60701	0.59149	0.61475	0.58726	0.59879	0.59619	0.57608	0.60938	0.61935	0.60539	0.60888	0.62452	0.62286	0.6279	0.56613	0.61534	0.55644	0.58716	0.61232	0.56796	0.57861	0.61765	0.52953	0.60793	0.61322	0.60232	0.62525	0.60475	0.61766
R54	0.61921	0.61943	0.60419	0.62031	0.61126	0.61546	0.60551	0.58656	0.55662	0.60163	0.62572	0.61447	0.62299	0.60106	0.59664	0.5848	0.61345	0.59205	0.62556	0.61053	0.61021	0.60108	0.61372	0.59457	0.60488	0.61205	0.57918	0.61806	0.61954	0.60654	0.61147	0.62626	0.62492	0.62977	0.57691	0.61612	0.56508	0.59117	0.62269	0.56962	0.57814	0.61166	0.55448	0.6092	0.61701	0.60782	0.62832	0.61538	0.62548
R55	0.61665	0.62984	0.61129	0.61387	0.60588	0.6093	0.60389	0.58305	0.55017	0.59904	0.62907	0.60971	0.62513	0.5999	0.59274	0.57923	0.60707	0.58594	0.62594	0.60857	0.61359	0.59776	0.61948	0.58737	0.59853	0.60459	0.57619	0.61135	0.61799	0.60477	0.61243	0.62697	0.62548	0.62827	0.57519	0.62253	0.56432	0.59785	0.62401	0.57485	0.58729	0.61676	0.53896	0.61482	0.6239	0.61232	0.63523	0.61203	0.6233
R56	0.43262	0.4415	0.46354	0.51246	0.4145	0.50277	0.5158	0.51387	0.58125	0.56378	0.47764	0.48375	0.45683	0.45628	0.48315	0.58417	0.52845	0.56117	0.43571	0.49477	0.47301	0.50016	0.50835	0.5201	0.54237	0.53639	0.57252	0.41518	0.4271	0.45511	0.45715	0.43578	0.43638	0.47377	0.57959	0.62133	0.59332	0.62048	0.6176	0.58713	0.5995	0.58586	0.61156	0.63294	0.63193	0.62862	0.62746	0.61686	0.59084
R7	0.60237	0.62572	0.6054	0.60977	0.61459	0.60595	0.60409	0.59325	0.57236	0.61268	0.62579	0.62377	0.62599	0.61637	0.58945	0.58735	0.60847	0.60993	0.61196	0.61106	0.60615	0.59777	0.61428	0.60146	0.60301	0.60551	0.60137	0.61983	0.61853	0.60623	0.61676	0.61262	0.61205	0.62192	0.47799	0.55736	0.50482	0.48722	0.53917	0.48578	0.56745	0.49288	0.56259	0.57997	0.60273	0.45749	0.58156	0.4724	0.4852
R9	0.62679	0.62328	0.60353	0.633	0.60588	0.61295	0.63468	0.60834	0.60445	0.62976	0.62735	0.6212	0.62511	0.61511	0.61955	0.62903	0.64497	0.62658	0.62164	0.64	0.62256	0.60879	0.61487	0.62853	0.60582	0.64218	0.63325	0.60786	0.61166	0.64296	0.62058	0.62204	0.6215	0.62765	0.53178	0.3779	0.50449	0.47573	0.43221	0.50048	0.5201	0.54554	0.5805	0.51802	0.47094	0.52721	0.41524	0.53663	0.57122
[truncated: 36 more columns]
